# Supplementary material for: Benzimidazolium 2-(2,4-dichloro­phen­oxy)acetate monohydrate
Source: Acta Crystallogr Sect E Struct Rep Online. 2009 Nov 11;65(Pt 12):o3043. doi: 10.1107/S1600536809045899 (PMC2972003; doi:10.1107/S1600536809045899)
Supplement: Supplementary file 2 [file e-65-o3043-Isup2.hkl]

# 
# h,k,l, Fc-squared, Fo-squared, sigma(Fo-squared) and status flag 
# 
data_I
_shelx_title ' wf09229 in Pna2(1)' 
_shelx_refln_list_code          4 
_shelx_F_calc_maximum      134.73 
_exptl_crystal_F_000       736.00 
_reflns_d_resolution_high  0.7702 
 
loop_ 
 _symmetry_equiv_pos_as_xyz 
 'x, y, z' 
 '-x, -y, z+1/2' 
 'x+1/2, -y+1/2, z' 
 '-x+1/2, y+1/2, z+1/2' 
 
_cell_length_a     4.9322 
_cell_length_b    23.8076 
_cell_length_c    13.9313 
_cell_angle_alpha  90.000 
_cell_angle_beta   90.000 
_cell_angle_gamma  90.000 
 
_shelx_F_squared_multiplier     1.000 
 
loop_ 
 _refln_index_h 
 _refln_index_k 
 _refln_index_l 
 _refln_F_squared_calc 
 _refln_F_squared_meas 
 _refln_F_squared_sigma 
 _refln_observed_status 
   0   0 -18        1.15       -1.83      6.00 o 
   0   2 -18       20.84       20.07      7.29 o 
   2   0 -17       43.32       50.33     10.14 o 
   0   1 -17       37.07       27.36      6.33 o 
   1   1 -17       38.34       34.37      4.35 o 
   2   1 -17        5.60       17.09      5.86 o 
   1   2 -17       17.37       11.67      3.82 o 
   2   2 -17       30.11       29.65      6.42 o 
   0   3 -17      240.27      213.08     16.38 o 
   1   3 -17       16.77       19.76      4.36 o 
   2   3 -17        4.68        5.85      4.85 o 
   1   4 -17       36.53       39.64      6.21 o 
   2   4 -17      166.48      167.05     15.24 o 
   0   5 -17      183.80      184.43     16.85 o 
   1   5 -17       61.77       59.37      6.42 o 
   1   6 -17        9.02        5.38      3.74 o 
   0   7 -17      135.64      122.95     12.59 o 
   1   7 -17        3.53        3.95      2.81 o 
   1   8 -17        9.60       16.52      4.05 o 
   0   9 -17       42.31       39.94      6.28 o 
   1   9 -17       30.17       15.45      4.73 o 
   0   0 -16      132.54      112.28     16.25 o 
   2   0 -16       79.53       89.74     12.29 o 
   1   1 -16      124.07      138.91     10.77 o 
   2   1 -16       22.72       43.64      9.18 o 
   0   2 -16      150.00      127.38     12.60 o 
   1   2 -16      113.12      150.37     13.37 o 
   2   2 -16       23.73       42.17      8.74 o 
   1   3 -16      177.97      177.24      9.26 o 
   2   3 -16       63.46       66.60      8.02 o 
   0   4 -16       28.20       19.77      5.97 o 
   1   4 -16       25.16       37.79      9.02 o 
   2   4 -16       10.21       16.96      5.54 o 
   1   5 -16        2.75        2.31      1.80 o 
   2   5 -16       78.27       68.82      6.28 o 
   0   6 -16        9.59        5.85      4.56 o 
   1   6 -16       18.93       17.91      4.06 o 
   2   6 -16        4.44        4.18      2.56 o 
   1   7 -16       18.76       14.43      3.64 o 
   2   7 -16       14.95       14.43      4.63 o 
   0   8 -16      101.08       84.74      8.04 o 
   1   8 -16       20.62       24.02      4.66 o 
   2   8 -16       11.24        3.97      2.01 o 
   1   9 -16       42.11       45.78      6.67 o 
   2   9 -16        5.00        0.99      1.68 o 
   0  10 -16       28.25       18.24      6.03 o 
   1  10 -16       19.18       32.70      5.47 o 
   2  10 -16        4.82        4.82      3.34 o 
   1  11 -16       38.03       37.76      6.93 o 
   0  12 -16       15.65       14.44      7.31 o 
   1  12 -16       18.46       18.70      4.22 o 
   1  13 -16        0.80        1.53      2.22 o 
   0  14 -16       36.99       25.77      9.63 o 
   2   0 -15       50.87       61.16      7.69 o 
   0   1 -15       56.76       52.06      6.95 o 
   1   1 -15      109.23       95.96      7.29 o 
   2   1 -15       45.76       50.06      5.48 o 
   3   1 -15       58.07       56.18      8.59 o 
   1   2 -15       34.46       45.44      7.60 o 
   2   2 -15       18.23       22.90      5.28 o 
   3   2 -15        6.31        5.87      4.31 o 
   0   3 -15        2.15        1.84      3.64 o 
   1   3 -15       28.77       38.63      5.22 o 
   2   3 -15       27.94       78.91     16.23 o 
   3   3 -15        8.10        0.27      2.61 o 
   1   4 -15       62.30       70.41      6.46 o 
   2   4 -15      137.83      129.54     12.53 o 
   3   4 -15        0.66       -3.19      3.32 o 
   0   5 -15       54.99       50.44      7.98 o 
   1   5 -15       55.29       88.93     10.31 o 
   2   5 -15       31.99       87.63     15.90 o 
   3   5 -15       77.04       89.17     10.72 o 
   1   6 -15      147.96      139.18      8.72 o 
   2   6 -15       71.77       84.84      8.53 o 
   3   6 -15       25.59       38.98      7.10 o 
   0   7 -15      242.00      211.57     14.49 o 
   1   7 -15        9.68       37.11     12.59 o 
   2   7 -15       22.85       24.02      5.45 o 
   3   7 -15       42.95       34.76      8.29 o 
   1   8 -15      267.61      278.81     14.38 o 
   2   8 -15        9.96        8.60      3.00 o 
   3   8 -15       12.22        9.59      4.97 o 
   0   9 -15      204.07      202.52     15.75 o 
   1   9 -15       11.37       17.85      5.60 o 
   2   9 -15       24.76       33.80      5.85 o 
   3   9 -15       11.42       11.99      6.64 o 
   1  10 -15       43.53       51.95      6.16 o 
   2  10 -15       33.63       26.75      4.85 o 
   0  11 -15      143.19      119.54     10.77 o 
   1  11 -15        4.15        5.61      3.26 o 
   2  11 -15        4.96        4.77      3.31 o 
   1  12 -15       10.52       22.29      5.49 o 
   2  12 -15       29.32       32.95      4.78 o 
   0  13 -15       10.29        9.93      5.46 o 
   1  13 -15       61.51       70.06      9.69 o 
   2  13 -15        3.74        6.17      4.55 o 
   1  14 -15      102.32      104.59     12.40 o 
   2  14 -15       40.28       42.64      9.56 o 
   0  15 -15       31.87       30.99      7.49 o 
   1  15 -15        9.89        4.44      2.08 o 
   1  16 -15       13.57       11.66      3.55 o 
   0  17 -15        5.08        9.17      5.21 o 
   0   0 -14      902.01      890.68     55.93 o 
   2   0 -14       65.73       66.39     11.18 o 
   4   0 -14       55.16       60.71     17.67 o 
   1   1 -14       56.08       65.48      5.52 o 
   2   1 -14       56.95       66.31      5.03 o 
   3   1 -14      138.23      143.86     11.19 o 
   4   1 -14       97.62       89.33      9.30 o 
   0   2 -14     1059.61      995.39     47.53 o 
   1   2 -14      136.02      139.91      7.86 o 
   2   2 -14       17.96       37.32     11.98 o 
   3   2 -14       86.40      119.00     10.87 o 
   4   2 -14       59.46       64.10      8.65 o 
   1   3 -14        8.01       25.23      5.87 o 
   2   3 -14       62.52       54.83      4.11 o 
   3   3 -14       20.09        9.94      6.03 o 
   4   3 -14       14.24       12.78      5.58 o 
   0   4 -14       53.08       51.19      9.37 o 
   1   4 -14       19.23       21.89      3.39 o 
   2   4 -14       21.93       29.18      8.32 o 
   3   4 -14       56.99       83.69     10.40 o 
   1   5 -14       27.03       38.48      7.64 o 
   2   5 -14       35.07       62.55      7.08 o 
   3   5 -14      295.30      308.97     20.45 o 
   0   6 -14      184.58      175.55     14.56 o 
   1   6 -14       83.24       94.77      7.60 o 
   2   6 -14       75.32       93.66      9.41 o 
   3   6 -14        2.04        3.18      3.75 o 
   1   7 -14      119.95      125.83     10.79 o 
   2   7 -14       55.49       62.48      8.86 o 
   3   7 -14       13.61       10.06      4.61 o 
   0   8 -14       44.10       43.42      9.09 o 
   1   8 -14       74.49       92.39      6.84 o 
   2   8 -14       15.22       13.89      4.98 o 
   3   8 -14       57.44       61.52     10.23 o 
   1   9 -14        8.58       24.65      6.78 o 
   2   9 -14       27.56       24.86      5.56 o 
   3   9 -14       29.83       32.46      7.06 o 
   0  10 -14       20.30       15.59      5.31 o 
   1  10 -14       52.55       49.15      7.14 o 
   2  10 -14        5.14       11.87      4.80 o 
   3  10 -14       36.99       33.67      8.53 o 
   1  11 -14        8.59       10.38      4.30 o 
   2  11 -14       84.89       97.51      6.58 o 
   3  11 -14        5.08        7.76      5.81 o 
   0  12 -14      126.28      138.89     17.36 o 
   1  12 -14      215.05      222.30     10.80 o 
   2  12 -14       19.28       29.66      4.44 o 
   3  12 -14       26.00       17.98      7.63 o 
   1  13 -14       43.66       29.20      5.15 o 
   2  13 -14       27.34       25.65      3.87 o 
   3  13 -14       20.03       21.08      7.94 o 
   0  14 -14      394.05      406.33     31.62 o 
   1  14 -14        5.06        2.04      1.54 o 
   2  14 -14       11.09        9.98      6.23 o 
   1  15 -14      108.49       96.99     11.49 o 
   2  15 -14       11.61        6.23      5.88 o 
   0  16 -14      180.80      190.94     18.54 o 
   1  16 -14       14.06       20.93      4.43 o 
   2  16 -14       33.93       27.92     10.76 o 
   1  17 -14       46.03       44.81      6.76 o 
   2  17 -14        2.52        3.33      5.03 o 
   0  18 -14       90.44       99.05     13.06 o 
   1  18 -14        9.49        7.32      3.52 o 
   2   0 -13      340.14      358.52     20.61 o 
   4   0 -13       82.96       75.84     17.26 o 
   0   1 -13      343.99      317.53     17.62 o 
   1   1 -13      126.51      142.59     11.14 o 
   2   1 -13        1.08       28.09     15.83 o 
   3   1 -13       94.19      111.63     10.24 o 
   4   1 -13       13.77       25.68      7.36 o 
   1   2 -13      174.90      198.52      9.76 o 
   2   2 -13      162.51      142.52      6.87 o 
   3   2 -13      138.87      137.77      8.30 o 
   4   2 -13       60.43       52.69      9.10 o 
   0   3 -13      170.37      152.63     12.51 o 
   1   3 -13       35.75       53.03      5.12 o 
   2   3 -13       12.98       17.02      6.93 o 
   3   3 -13       58.54       67.85     12.06 o 
   4   3 -13        7.57        7.68      4.24 o 
   1   4 -13      106.55      130.63     12.57 o 
   2   4 -13      189.09      178.54      8.06 o 
   3   4 -13       56.74       56.77      9.61 o 
   4   4 -13       81.76       79.42     12.22 o 
   0   5 -13       43.69       27.69      8.97 o 
   1   5 -13      656.16      648.43     25.25 o 
   2   5 -13        9.92       21.79      7.19 o 
   3   5 -13       20.06       19.47      6.55 o 
   4   5 -13       24.85       20.15      8.14 o 
   1   6 -13      179.21      277.25     29.13 o 
   2   6 -13       19.30       11.39      3.73 o 
   3   6 -13        4.50        6.61      3.65 o 
   4   6 -13       24.07       17.64      7.02 o 
   0   7 -13      276.67      257.99     18.90 o 
   1   7 -13       99.99      221.30     38.28 o 
   2   7 -13       45.89       41.80      7.78 o 
   3   7 -13       34.12       32.91      5.69 o 
   4   7 -13       22.83       15.22      6.59 o 
   1   8 -13      336.94      340.63     15.78 o 
   2   8 -13        5.78       29.37      9.52 o 
   3   8 -13       49.85       56.35      5.86 o 
   4   8 -13        4.82        6.07      6.18 o 
   0   9 -13      969.48      947.81     50.14 o 
   1   9 -13       30.23       87.80     18.22 o 
   2   9 -13      100.54      108.33      8.27 o 
   3   9 -13       38.01       42.34      9.38 o 
   4   9 -13       24.22       25.04      7.31 o 
   1  10 -13      131.12      137.83      9.97 o 
   2  10 -13       26.14       81.11     21.86 o 
   3  10 -13        8.23       11.19      5.85 o 
   0  11 -13      589.56      597.91     30.54 o 
   1  11 -13       39.34       37.11      5.59 o 
   2  11 -13      207.24      209.62     10.34 o 
   3  11 -13       52.13       63.23      9.51 o 
   1  12 -13       49.35       47.70      5.00 o 
   2  12 -13      112.23      127.78      9.08 o 
   3  12 -13       26.67       29.99      6.79 o 
   0  13 -13      121.68      125.44     15.00 o 
   1  13 -13       53.94       47.00      7.74 o 
   2  13 -13        8.81       15.28      5.10 o 
   3  13 -13        4.90        6.74      4.89 o 
   1  14 -13       79.15       89.09     10.07 o 
   2  14 -13       64.29       71.20      6.96 o 
   3  14 -13       29.34       27.62      8.77 o 
   0  15 -13       10.66       12.32      8.08 o 
   1  15 -13       18.19       24.45      4.23 o 
   2  15 -13       22.20       20.00      7.16 o 
   3  15 -13       66.62       57.73     10.12 o 
   1  16 -13       10.71        8.24      3.96 o 
   2  16 -13       45.99       36.24     12.34 o 
   0  17 -13       38.96       39.14      8.00 o 
   1  17 -13        6.82        5.50      3.13 o 
   2  17 -13       12.61       10.48      6.69 o 
   1  18 -13      152.21      149.19      9.77 o 
   2  18 -13      121.06      125.35     17.97 o 
   0  19 -13       14.82       14.38      5.44 o 
   1  19 -13       14.98       11.29      4.42 o 
   2  19 -13       30.58       18.11      8.78 o 
   1  20 -13       44.36       43.44      8.06 o 
   0  21 -13        0.27        0.23      2.55 o 
   0   0 -12      162.09      157.08     13.66 o 
   2   0 -12      177.12      179.27     10.00 o 
   4   0 -12       39.72       26.40     10.97 o 
   1   1 -12      205.08      294.93     29.01 o 
   2   1 -12       28.08       34.78      3.45 o 
   3   1 -12       86.11       95.72      7.67 o 
   4   1 -12       27.10       20.54      4.74 o 
   0   2 -12      510.76      488.19     24.45 o 
   1   2 -12      323.83      391.85     19.96 o 
   2   2 -12       36.26       42.33      4.09 o 
   3   2 -12      136.38      167.05     17.40 o 
   4   2 -12       16.42       19.38      4.95 o 
   1   3 -12      224.19      246.59     10.60 o 
   2   3 -12       21.60       20.34      3.66 o 
   3   3 -12       59.90       75.57      7.85 o 
   4   3 -12       27.85       31.43      6.61 o 
   0   4 -12      333.27      323.39     19.54 o 
   1   4 -12       25.66       57.17      9.99 o 
   2   4 -12       16.36       19.70      2.45 o 
   3   4 -12      159.33      160.06     10.63 o 
   4   4 -12       41.61       42.37      7.41 o 
   1   5 -12      593.48      576.29     20.22 o 
   2   5 -12       65.52      165.57     33.34 o 
   3   5 -12      104.51      114.93      9.22 o 
   4   5 -12       47.76       48.95     10.45 o 
   0   6 -12      229.16      227.85     13.89 o 
   1   6 -12      232.42      342.80     43.95 o 
   2   6 -12      295.78      319.58     16.18 o 
   3   6 -12       14.89       37.38     11.76 o 
   4   6 -12        5.56        3.01      4.92 o 
   1   7 -12      237.61      267.70     14.06 o 
   2   7 -12      135.33      197.34     18.81 o 
   3   7 -12       30.49       53.96      9.04 o 
   4   7 -12       14.96       18.56      5.29 o 
   0   8 -12      268.07      264.44     22.98 o 
   1   8 -12       78.60       82.55      6.65 o 
   2   8 -12        0.32        1.96      2.30 o 
   3   8 -12      155.00      155.95     10.98 o 
   4   8 -12       44.70       66.17     19.35 o 
   1   9 -12       36.79       36.39      6.22 o 
   2   9 -12      122.64      174.32     20.59 o 
   3   9 -12       59.46       80.14      8.88 o 
   4   9 -12      131.48      127.18     12.25 o 
   0  10 -12      303.70      306.53     18.60 o 
   1  10 -12      127.45      130.34     14.50 o 
   2  10 -12      279.49      275.97     14.87 o 
   3  10 -12       58.56       57.17      9.16 o 
   4  10 -12        6.42        5.44      5.00 o 
   1  11 -12      113.50      136.69     11.11 o 
   2  11 -12      147.05      162.07      9.28 o 
   3  11 -12       11.00       17.45      6.07 o 
   4  11 -12        0.28        1.24      2.48 o 
   0  12 -12      381.69      388.53     28.77 o 
   1  12 -12      138.41      202.09     28.92 o 
   2  12 -12       25.85       28.67      5.08 o 
   3  12 -12       38.63       40.52      8.46 o 
   4  12 -12        7.62        8.97      4.30 o 
   1  13 -12      293.24      294.86     17.71 o 
   2  13 -12       32.95       42.33      5.05 o 
   3  13 -12       20.14       46.09     10.30 o 
   0  14 -12       63.24       67.54      9.31 o 
   1  14 -12       78.03       83.82      7.55 o 
   2  14 -12       25.44       25.13      4.24 o 
   3  14 -12      102.69       96.54     13.69 o 
   1  15 -12      228.46      235.46     12.54 o 
   2  15 -12       27.28       26.49      3.27 o 
   3  15 -12        4.96        6.71      5.01 o 
   0  16 -12       37.83       47.12      8.04 o 
   1  16 -12       44.58       45.20      7.10 o 
   2  16 -12        3.21        1.18      3.78 o 
   3  16 -12       17.51       13.58      7.12 o 
   1  17 -12       11.99       15.58      3.24 o 
   2  17 -12      127.96      130.28     14.44 o 
   3  17 -12       21.33       16.04      6.32 o 
   0  18 -12       10.99        9.35      3.37 o 
   1  18 -12        8.03        5.38      2.79 o 
   2  18 -12       66.45       46.58     12.56 o 
   3  18 -12       15.13        8.52      6.34 o 
   1  19 -12       33.74       34.28      4.82 o 
   2  19 -12       27.24       19.21      9.15 o 
   0  20 -12       53.68       52.29     10.22 o 
   1  20 -12       11.94       11.60      4.24 o 
   2  20 -12        0.48        2.05      4.42 o 
   1  21 -12       56.68       63.16      9.50 o 
   2  21 -12       16.54       10.77      8.14 o 
   0  22 -12      107.34      102.37     11.42 o 
   1  22 -12        8.20        6.96      5.09 o 
   2   0 -11      209.43      215.23     23.45 o 
   4   0 -11       71.27       35.36     23.69 o 
   0   1 -11      114.44      101.33      8.21 o 
   1   1 -11      304.17      300.22     10.35 o 
   2   1 -11      634.16      569.96     23.06 o 
   3   1 -11      225.23      255.94     21.85 o 
   4   1 -11      105.87      108.00     12.24 o 
   5   1 -11        0.04       -0.19      2.60 o 
   1   2 -11      240.11      251.21     21.12 o 
   2   2 -11      466.69      519.02     30.14 o 
   3   2 -11      192.99      208.86     15.07 o 
   4   2 -11       55.13       63.31      7.82 o 
   5   2 -11       32.12       17.25      6.28 o 
   0   3 -11      954.65      930.84     42.25 o 
   1   3 -11       27.59       40.96     12.55 o 
   2   3 -11      428.20      427.34     25.51 o 
   3   3 -11      190.33      196.24     13.25 o 
   4   3 -11       56.72       59.97      7.60 o 
   5   3 -11       42.41       26.91      8.45 o 
   1   4 -11      376.42      509.54     57.76 o 
   2   4 -11      263.48      300.45     36.10 o 
   3   4 -11       51.88       70.93      8.20 o 
   4   4 -11       22.68       24.56      5.78 o 
   5   4 -11       16.53       12.54      4.90 o 
   0   5 -11      671.24      686.66     31.85 o 
   1   5 -11      621.98      652.80     23.23 o 
   2   5 -11       69.31      204.87     45.53 o 
   3   5 -11       66.32       82.25      8.38 o 
   4   5 -11       14.09       13.90      3.38 o 
   1   6 -11      314.07      369.18     15.12 o 
   2   6 -11      250.34      263.45     13.62 o 
   3   6 -11        4.55       33.22     12.74 o 
   4   6 -11        1.29        0.64      1.91 o 
   0   7 -11      300.24      305.57     15.60 o 
   1   7 -11      120.70      139.35     18.55 o 
   2   7 -11       15.65       20.84      4.94 o 
   3   7 -11       66.41       70.52      7.00 o 
   4   7 -11       37.20       51.06      9.92 o 
   1   8 -11       41.14       48.45      4.94 o 
   2   8 -11      108.40      139.94     12.50 o 
   3   8 -11      119.35      129.76     10.18 o 
   4   8 -11       76.81       82.14      7.77 o 
   0   9 -11     1095.98     1181.79     50.93 o 
   1   9 -11      176.61      176.69     11.04 o 
   2   9 -11      198.33      190.18     10.74 o 
   3   9 -11        9.14       18.81      5.52 o 
   4   9 -11        2.19       20.17      9.73 o 
   1  10 -11      260.05      283.41     13.93 o 
   2  10 -11       27.37       35.13      8.43 o 
   3  10 -11       46.45       45.89      4.84 o 
   4  10 -11       67.40       68.18     10.62 o 
   0  11 -11      644.55      678.55     33.77 o 
   1  11 -11       35.47       46.46      6.06 o 
   2  11 -11       74.27       73.64      5.88 o 
   3  11 -11       67.66       67.09      9.18 o 
   4  11 -11       72.26       97.60     17.41 o 
   1  12 -11        1.00        0.48      1.94 o 
   2  12 -11        7.63        8.42      3.27 o 
   3  12 -11       36.74       55.77     10.61 o 
   4  12 -11       12.12       33.29     11.42 o 
   0  13 -11       19.24       12.91      3.70 o 
   1  13 -11       13.16       13.92      3.51 o 
   2  13 -11       79.62       66.82      4.70 o 
   3  13 -11       37.34       40.78      7.64 o 
   4  13 -11       53.78       45.79     10.63 o 
   1  14 -11      237.59      249.19     14.53 o 
   2  14 -11      106.90      108.40      7.02 o 
   3  14 -11       15.31       24.48      8.27 o 
   4  14 -11        1.00        2.39      3.92 o 
   0  15 -11      161.61      179.51     15.30 o 
   1  15 -11       90.93      102.18      7.36 o 
   2  15 -11        9.12        8.50      2.55 o 
   3  15 -11      183.63      178.09     21.56 o 
   4  15 -11       56.83       64.29     12.28 o 
   1  16 -11      135.24      135.05      9.27 o 
   2  16 -11       15.36       17.01      2.95 o 
   3  16 -11       28.20       47.02     10.62 o 
   0  17 -11       92.72       84.49      9.92 o 
   1  17 -11       96.90       95.17      7.29 o 
   2  17 -11        7.15        9.32      5.82 o 
   3  17 -11       18.42       19.45      7.43 o 
   1  18 -11       31.23       31.26      5.96 o 
   2  18 -11      107.66      105.69     13.20 o 
   3  18 -11        7.17        4.29      8.79 o 
   0  19 -11      157.62      173.08     13.37 o 
   1  19 -11       38.12       40.67      6.15 o 
   2  19 -11       23.82       12.61      8.09 o 
   3  19 -11       12.64       12.40      6.88 o 
   1  20 -11       21.34       22.40      4.61 o 
   2  20 -11       73.14       84.33     12.27 o 
   0  21 -11       39.08       43.83      9.71 o 
   1  21 -11       30.06       36.11      5.79 o 
   2  21 -11        3.90        3.14      7.59 o 
   1  22 -11       73.31       68.63      9.71 o 
   2  22 -11       16.89       13.02      6.66 o 
   0  23 -11      143.34      147.66     14.29 o 
   1  23 -11       32.71       37.32     10.11 o 
   1  24 -11        5.00        2.39      3.35 o 
   0   0 -10      184.91      174.31     11.08 o 
   2   0 -10      564.67      575.23     40.16 o 
   4   0 -10       15.15       19.34      4.86 o 
   1   1 -10      405.42      403.41     13.34 o 
   2   1 -10      560.35      649.67     42.18 o 
   3   1 -10        7.88        8.46      2.44 o 
   4   1 -10       13.87        9.34      3.15 o 
   5   1 -10       15.49       12.41      4.96 o 
   0   2 -10      562.59      574.95     23.59 o 
   1   2 -10      327.70      352.48     21.96 o 
   2   2 -10      493.78      526.57     20.27 o 
   3   2 -10      197.75      168.81     12.85 o 
   4   2 -10       32.83       38.92      4.00 o 
   5   2 -10       10.17        2.93      3.70 o 
   1   3 -10      694.49      830.58     61.23 o 
   2   3 -10       84.37       80.68     18.57 o 
   3   3 -10       25.54       32.37      5.16 o 
   4   3 -10       72.62       78.30      6.39 o 
   5   3 -10        6.14        2.50      4.14 o 
   0   4 -10      281.03      251.15     11.95 o 
   1   4 -10      726.01      869.90     55.37 o 
   2   4 -10       64.02       61.72      9.04 o 
   3   4 -10      168.62      180.48     11.44 o 
   4   4 -10      110.63      112.25      6.83 o 
   5   4 -10       18.92       15.36      5.28 o 
   1   5 -10      458.32      466.41     16.52 o 
   2   5 -10      701.01      733.55     72.12 o 
   3   5 -10      146.51      174.14     16.44 o 
   4   5 -10       20.67       21.08      4.15 o 
   5   5 -10       45.35       33.13      8.05 o 
   0   6 -10      204.13      196.08     10.18 o 
   1   6 -10      188.27      192.70      8.22 o 
   2   6 -10      857.54     1016.24    100.14 o 
   3   6 -10       20.67       22.32      5.31 o 
   4   6 -10       75.36       68.47      6.35 o 
   5   6 -10       17.18       15.00      6.07 o 
   1   7 -10      147.76      190.94     20.90 o 
   2   7 -10     1089.72     1208.57     57.10 o 
   3   7 -10      144.59      157.73      9.15 o 
   4   7 -10        9.39       17.33      5.38 o 
   5   7 -10       27.78       15.37      5.32 o 
   0   8 -10      426.51      419.64     19.91 o 
   1   8 -10      240.60      263.50     27.98 o 
   2   8 -10      108.10      164.80     23.78 o 
   3   8 -10       32.24       48.07      8.97 o 
   4   8 -10       29.52       38.63      6.28 o 
   5   8 -10        2.15        0.16      2.47 o 
   1   9 -10      200.97      205.52     11.14 o 
   2   9 -10      718.59      704.76     26.41 o 
   3   9 -10       13.23       10.74      2.83 o 
   4   9 -10       54.08       56.28      8.08 o 
   5   9 -10        6.25        2.96      4.94 o 
   0  10 -10      265.08      261.34     14.70 o 
   1  10 -10      207.84      246.12     13.65 o 
   2  10 -10       86.33       99.24     15.88 o 
   3  10 -10        9.92       17.88      5.91 o 
   4  10 -10        5.45       26.42     12.47 o 
   1  11 -10      149.52      183.17     18.09 o 
   2  11 -10      507.04      539.19     17.18 o 
   3  11 -10       63.65       73.97     12.28 o 
   4  11 -10      108.83      120.50      9.33 o 
   0  12 -10       39.96       38.65      6.32 o 
   1  12 -10      192.00      199.44     10.24 o 
   2  12 -10       40.22       44.69      4.98 o 
   3  12 -10       44.99       79.17     11.60 o 
   4  12 -10       92.92      107.82     12.26 o 
   1  13 -10      122.85      132.79      9.85 o 
   2  13 -10       38.59       36.29      3.12 o 
   3  13 -10       74.21       82.36     10.72 o 
   4  13 -10       59.77       83.88     13.53 o 
   0  14 -10      674.80      667.91     34.24 o 
   1  14 -10      150.04      154.91      8.94 o 
   2  14 -10        8.95        8.63      2.43 o 
   3  14 -10      137.66      116.17     15.71 o 
   4  14 -10       33.05       36.91      8.92 o 
   1  15 -10       78.01       80.61      7.36 o 
   2  15 -10       10.81       12.06      2.31 o 
   3  15 -10       59.55       48.26     15.18 o 
   4  15 -10       26.83       27.91      9.80 o 
   0  16 -10      135.01      141.71     11.27 o 
   1  16 -10       33.12       36.32      5.28 o 
   2  16 -10        6.07        4.08      1.69 o 
   3  16 -10       10.19        7.05      9.39 o 
   4  16 -10       12.70       13.49      6.65 o 
   1  17 -10      170.63      178.41      9.38 o 
   2  17 -10        6.13        3.47      1.43 o 
   3  17 -10       12.24       12.59      7.11 o 
   4  17 -10        5.05        4.87      5.73 o 
   0  18 -10      357.47      355.67     21.44 o 
   1  18 -10       85.85       86.14      7.06 o 
   2  18 -10       88.69       85.41     15.97 o 
   3  18 -10        2.14        3.13      5.59 o 
   1  19 -10       97.69      100.18      8.34 o 
   2  19 -10       34.24       24.98     11.79 o 
   3  19 -10        4.63        4.85      4.77 o 
   0  20 -10      366.08      383.82     28.87 o 
   1  20 -10       22.94       24.14      4.06 o 
   2  20 -10        7.09        3.17      6.12 o 
   3  20 -10        0.87       -0.90      4.42 o 
   1  21 -10       37.72       39.74      6.58 o 
   2  21 -10      210.67      213.81     22.23 o 
   3  21 -10        0.76        0.19      3.21 o 
   0  22 -10       46.97       49.26      8.20 o 
   1  22 -10       73.34       78.62      8.64 o 
   2  22 -10        7.68        4.55      5.71 o 
   1  23 -10       19.41       16.46      7.33 o 
   2  23 -10       19.02       16.96      9.28 o 
   0  24 -10       13.02       10.98      5.67 o 
   1  24 -10       11.37       13.17      8.73 o 
   1  25 -10        8.32        3.43      5.24 o 
   2   0  -9      689.87      737.03     50.08 o 
   4   0  -9        5.53       30.24     13.18 o 
   0   1  -9      501.90      472.61     16.50 o 
   1   1  -9     1033.37     1186.17     75.28 o 
   2   1  -9      245.54      246.93     10.77 o 
   3   1  -9      470.83      479.67     20.99 o 
   4   1  -9       44.02       43.05      4.13 o 
   5   1  -9       14.85       11.38      4.54 o 
   1   2  -9     1125.54     1351.21     95.26 o 
   2   2  -9      277.87      293.33     21.98 o 
   3   2  -9      265.00      279.95     15.84 o 
   4   2  -9      173.13      179.81     11.39 o 
   5   2  -9       47.05       16.26      8.75 o 
   0   3  -9      336.64      322.90     13.55 o 
   1   3  -9      165.54      181.90     11.22 o 
   2   3  -9      725.40      695.64     25.05 o 
   3   3  -9      337.70      356.28     19.52 o 
   4   3  -9       40.26       42.64      4.97 o 
   5   3  -9       14.39       13.50      4.81 o 
   1   4  -9      238.79      237.52     12.58 o 
   2   4  -9       23.09       58.11      9.42 o 
   3   4  -9      256.54      273.45     14.76 o 
   4   4  -9       82.53       88.98      6.84 o 
   5   4  -9       10.01        7.94      5.31 o 
   0   5  -9      433.95      428.06     17.31 o 
   1   5  -9       46.25       48.41      4.07 o 
   2   5  -9      157.11      196.34     13.13 o 
   3   5  -9      171.40      208.04     45.19 o 
   4   5  -9       83.99       87.15      6.24 o 
   5   5  -9       19.04       33.16     10.36 o 
   1   6  -9      395.30      373.10     18.53 o 
   2   6  -9      148.39      158.79      9.16 o 
   3   6  -9      374.93      403.99     15.34 o 
   4   6  -9       28.06       34.90      5.02 o 
   5   6  -9      141.92      138.48     12.66 o 
   0   7  -9      446.78      430.71     19.14 o 
   1   7  -9      527.38      576.03     33.55 o 
   2   7  -9      105.36      133.19     16.19 o 
   3   7  -9       47.64       71.87     10.45 o 
   4   7  -9       22.56       29.89      6.57 o 
   5   7  -9        5.59        5.47      4.51 o 
   1   8  -9      427.10      503.81     23.10 o 
   2   8  -9      123.89      128.03      7.53 o 
   3   8  -9       57.58       55.73      4.85 o 
   4   8  -9       79.43       76.57      9.99 o 
   5   8  -9       40.03       25.24      8.86 o 
   0   9  -9      823.00      838.84     31.55 o 
   1   9  -9      108.79      136.34     11.19 o 
   2   9  -9       38.93       35.35      4.78 o 
   3   9  -9       39.88       55.73     13.81 o 
   4   9  -9       16.08       25.79      7.26 o 
   5   9  -9       12.73        8.94      4.50 o 
   1  10  -9      789.91      771.52     35.81 o 
   2  10  -9      116.67      133.85      8.97 o 
   3  10  -9      188.45      217.48     17.54 o 
   4  10  -9       31.11       33.50      7.26 o 
   5  10  -9       17.93       13.37      4.85 o 
   0  11  -9     1816.46     1887.53     89.44 o 
   1  11  -9      186.58      228.34     13.16 o 
   2  11  -9      128.75      133.52      7.19 o 
   3  11  -9      144.37      202.97     25.94 o 
   4  11  -9       34.82       55.48      7.58 o 
   5  11  -9        3.03        2.72      2.92 o 
   1  12  -9      238.34      254.67     11.37 o 
   2  12  -9       38.11       41.32      4.10 o 
   3  12  -9       82.55      158.12     23.91 o 
   4  12  -9       24.76       26.08      6.35 o 
   0  13  -9      430.48      424.85     26.32 o 
   1  13  -9      887.33      915.33     34.57 o 
   2  13  -9       90.56       90.04      6.62 o 
   3  13  -9      154.25      149.12     16.65 o 
   4  13  -9       54.98       47.59      7.89 o 
   1  14  -9       20.80       32.96      5.74 o 
   2  14  -9        8.14       14.54      2.35 o 
   3  14  -9      169.14      228.31     46.01 o 
   4  14  -9      124.05      132.65     15.98 o 
   0  15  -9      485.35      486.82     27.71 o 
   1  15  -9      350.14      362.22     16.30 o 
   2  15  -9       11.33        7.24      1.69 o 
   3  15  -9      243.73      270.80     23.17 o 
   4  15  -9       54.33       78.73     31.35 o 
   1  16  -9        7.26        5.65      3.08 o 
   2  16  -9       77.12       71.63      3.79 o 
   3  16  -9        3.40        3.33      6.27 o 
   4  16  -9       48.63       56.51      9.55 o 
   0  17  -9       46.27       46.72      6.35 o 
   1  17  -9       13.89       11.94      2.93 o 
   2  17  -9       52.85       47.52      2.94 o 
   3  17  -9       88.77       83.59     11.49 o 
   4  17  -9       20.83       14.87      9.94 o 
   1  18  -9       39.68       38.73      6.15 o 
   2  18  -9      306.97      270.78     13.85 o 
   3  18  -9       50.41       51.60     12.10 o 
   4  18  -9       36.32       41.21      9.26 o 
   0  19  -9       21.51       19.93      5.64 o 
   1  19  -9       20.57       23.11      3.47 o 
   2  19  -9        3.57        2.73      3.96 o 
   3  19  -9       42.62       40.07     10.22 o 
   1  20  -9       11.78       14.48      4.46 o 
   2  20  -9       27.18       33.95     12.45 o 
   3  20  -9       42.70       40.88      8.97 o 
   0  21  -9      190.89      203.25     19.36 o 
   1  21  -9       48.69       46.35      5.62 o 
   2  21  -9       25.18       15.72      7.27 o 
   3  21  -9       11.72        8.62      9.71 o 
   1  22  -9        6.67        5.02      2.51 o 
   2  22  -9       14.98       15.54     11.96 o 
   3  22  -9        1.81        3.10      3.80 o 
   0  23  -9       11.81       13.09      5.47 o 
   1  23  -9       32.08       32.31      3.74 o 
   2  23  -9        4.65        3.73      4.76 o 
   1  24  -9       94.61      113.96     27.63 o 
   2  24  -9       26.34       25.34     12.31 o 
   0  25  -9      185.96      198.31     34.64 o 
   1  25  -9       10.90        9.37      7.32 o 
   2  25  -9        9.78        4.60      5.47 o 
   1  26  -9       40.92       50.83     12.66 o 
   0   0  -8     1607.21     1356.81     66.17 o 
   2   0  -8      945.81      889.05     44.06 o 
   4   0  -8      311.09      326.25     24.97 o 
   1   1  -8      274.90      272.27      7.99 o 
   2   1  -8      226.28      216.30     22.24 o 
   3   1  -8      146.98      151.77     10.65 o 
   4   1  -8      201.36      204.05     11.23 o 
   5   1  -8       45.09       39.41      5.76 o 
   0   2  -8      244.21      245.95     12.68 o 
   1   2  -8      416.47      505.40     46.72 o 
   2   2  -8       78.38       79.02      5.45 o 
   3   2  -8      656.82      608.09     22.36 o 
   4   2  -8      121.47      132.35      9.29 o 
   5   2  -8       55.20       46.95     12.63 o 
   1   3  -8      443.68      527.34     45.16 o 
   2   3  -8      345.71      343.36     18.47 o 
   3   3  -8      188.62      211.52     12.22 o 
   4   3  -8       18.95       23.12      3.93 o 
   5   3  -8       26.45       38.94     12.40 o 
   0   4  -8     1197.96     1104.58     45.99 o 
   1   4  -8      832.11      812.91     25.51 o 
   2   4  -8       57.54       65.81      6.55 o 
   3   4  -8      221.17      232.80     12.52 o 
   4   4  -8       48.49       55.61      4.76 o 
   5   4  -8       60.79       77.81     10.08 o 
   1   5  -8      971.85     1089.07    120.47 o 
   2   5  -8      164.62      226.58     40.06 o 
   3   5  -8       96.39      150.71     31.29 o 
   4   5  -8       69.77       69.24      5.54 o 
   5   5  -8      101.32       96.92      9.90 o 
   0   6  -8     1246.51     1260.46     53.27 o 
   1   6  -8      991.58     1041.95     34.53 o 
   2   6  -8      441.54      504.89     16.49 o 
   3   6  -8      223.36      257.48     11.55 o 
   4   6  -8       66.82       60.79      5.06 o 
   5   6  -8        4.73        1.72      2.13 o 
   1   7  -8      170.41      204.02      9.72 o 
   2   7  -8      185.92      232.38     20.94 o 
   3   7  -8      163.49      407.30    139.04 o 
   4   7  -8      153.52      169.33     10.31 o 
   5   7  -8       25.50       18.35      4.81 o 
   0   8  -8     1909.29     2084.37     80.48 o 
   1   8  -8      521.10      509.53     20.57 o 
   2   8  -8      194.40      236.16     32.50 o 
   3   8  -8      756.91      792.64     27.18 o 
   4   8  -8       70.79      103.17     18.70 o 
   5   8  -8       10.74       11.84      4.68 o 
   1   9  -8      233.38      248.44      9.11 o 
   2   9  -8      273.64      299.58     14.08 o 
   3   9  -8      133.68      590.15    201.77 o 
   4   9  -8       51.40       49.14      9.39 o 
   5   9  -8       18.17       26.21      6.24 o 
   0  10  -8       82.17       92.56      9.98 o 
   1  10  -8       54.59       67.11      4.82 o 
   2  10  -8       34.85       30.55      2.85 o 
   3  10  -8      719.49      690.26     30.68 o 
   4  10  -8       24.52      120.95     34.00 o 
   5  10  -8       36.52       45.38      7.31 o 
   1  11  -8      177.10      189.19      8.16 o 
   2  11  -8       65.68       74.13      4.44 o 
   3  11  -8      241.89      462.20    105.23 o 
   4  11  -8      278.34      278.87     15.87 o 
   5  11  -8       12.00       14.31      5.57 o 
   0  12  -8     1209.24     1254.91     51.60 o 
   1  12  -8      233.95      233.84      9.87 o 
   2  12  -8      100.07       98.81      4.84 o 
   3  12  -8        3.89        4.87      5.34 o 
   4  12  -8       41.78       98.30     35.23 o 
   5  12  -8       20.90       21.04      5.98 o 
   1  13  -8       27.76       29.02      4.37 o 
   2  13  -8       91.39       91.20      4.95 o 
   3  13  -8      106.88       99.80     14.36 o 
   4  13  -8        1.32        3.77      3.08 o 
   5  13  -8       22.67       17.38      4.68 o 
   0  14  -8     1348.57     1361.71     63.22 o 
   1  14  -8      110.31      108.01      6.20 o 
   2  14  -8      285.04      265.96     10.12 o 
   3  14  -8      194.16      183.41     19.41 o 
   4  14  -8       49.84       55.35      6.86 o 
   1  15  -8      154.76      154.34      9.92 o 
   2  15  -8      246.03      226.76      7.41 o 
   3  15  -8      219.08      214.83     20.03 o 
   4  15  -8       78.60       82.33     11.84 o 
   0  16  -8       98.69       97.01     11.90 o 
   1  16  -8       81.74       77.56      7.15 o 
   2  16  -8       40.96       40.51      2.12 o 
   3  16  -8       13.45       10.92      7.15 o 
   4  16  -8       17.89       15.07      6.13 o 
   1  17  -8      432.75      442.09     19.08 o 
   2  17  -8       26.52       29.35      8.77 o 
   3  17  -8       98.36       97.65     19.74 o 
   4  17  -8       14.14       17.22      7.73 o 
   0  18  -8      198.24      213.19     23.14 o 
   1  18  -8       12.42       12.48      3.40 o 
   2  18  -8       71.05       68.86      9.29 o 
   3  18  -8       18.48       14.02      7.07 o 
   4  18  -8      153.32      143.88     17.31 o 
   1  19  -8       59.76       58.83      5.40 o 
   2  19  -8       10.34        8.35      7.11 o 
   3  19  -8      109.34       96.14     15.15 o 
   4  19  -8       90.89      105.32     12.56 o 
   0  20  -8      130.96      129.60     12.58 o 
   1  20  -8       92.88       87.07      5.77 o 
   2  20  -8       17.41       15.69      6.04 o 
   3  20  -8       24.82       26.12      7.20 o 
   1  21  -8        8.81        9.96      2.92 o 
   2  21  -8       99.83      105.80     21.17 o 
   3  21  -8       13.79       13.54      7.30 o 
   0  22  -8       75.00       80.86     10.36 o 
   1  22  -8      108.51      114.48      8.04 o 
   2  22  -8        5.20        3.60      3.72 o 
   3  22  -8      104.26       94.79     12.78 o 
   1  23  -8       16.90       17.39      3.54 o 
   2  23  -8       11.59       12.40      8.88 o 
   3  23  -8       14.56       14.68     10.59 o 
   0  24  -8      229.46      252.42     36.70 o 
   1  24  -8       14.17        9.01      3.24 o 
   2  24  -8        8.06        3.41      4.11 o 
   1  25  -8       20.89       23.18      8.45 o 
   2  25  -8       14.17       12.72     11.83 o 
   0  26  -8      105.13      124.91     43.34 o 
   1  26  -8        6.45        5.11      4.34 o 
   1  27  -8       13.69       12.73      6.23 o 
   2   0  -7     1540.90     1481.87     80.41 o 
   4   0  -7       14.79       26.23      9.24 o 
   0   1  -7     1514.68     1508.47     59.34 o 
   1   1  -7      387.78      374.70     12.05 o 
   2   1  -7      234.78      264.26     15.72 o 
   3   1  -7      451.15      454.45     14.86 o 
   4   1  -7        4.25        4.66      0.85 o 
   5   1  -7        1.40        2.57      1.57 o 
   1   2  -7       13.84       25.29      7.94 o 
   2   2  -7     1267.62     1232.25     35.35 o 
   3   2  -7     1281.18     1268.00     40.06 o 
   4   2  -7       32.08       43.05      6.01 o 
   5   2  -7        7.95        5.85      2.33 o 
   0   3  -7     6360.49     6960.30    382.31 o 
   1   3  -7      127.74      131.31      8.67 o 
   2   3  -7      120.55      178.31     17.40 o 
   3   3  -7       81.87       85.00      7.38 o 
   4   3  -7        5.61        4.09      2.05 o 
   5   3  -7       25.92       32.75      7.21 o 
   1   4  -7      564.29      595.09     25.82 o 
   2   4  -7      757.09      778.67     23.77 o 
   3   4  -7      128.62      131.47      8.05 o 
   4   4  -7      180.52      190.42      8.52 o 
   5   4  -7       29.74       31.61      5.64 o 
   0   5  -7      137.98      141.10      9.21 o 
   1   5  -7      180.59      170.07      8.52 o 
   2   5  -7      140.88      190.70     22.19 o 
   3   5  -7       19.33       21.40      4.49 o 
   4   5  -7      143.70      163.33     15.24 o 
   5   5  -7       57.24       66.80      6.22 o 
   1   6  -7      297.45      280.93      9.22 o 
   2   6  -7      758.16      799.11     25.56 o 
   3   6  -7      174.88      171.73      8.22 o 
   4   6  -7      196.94      204.56      9.45 o 
   5   6  -7       38.36       37.71      5.86 o 
   0   7  -7      305.09      338.16     14.25 o 
   1   7  -7      676.26      747.16     38.48 o 
   2   7  -7      191.14      211.58     23.67 o 
   3   7  -7       63.31       72.87     11.72 o 
   4   7  -7      101.03      106.40      8.05 o 
   5   7  -7       30.52       37.16      5.64 o 
   1   8  -7      615.85      618.73     22.07 o 
   2   8  -7       84.85       88.21      5.80 o 
   3   8  -7       85.03      108.12     10.62 o 
   4   8  -7       69.08       86.30      7.47 o 
   5   8  -7       22.81       24.54      5.07 o 
   0   9  -7      692.88      747.36     31.09 o 
   1   9  -7      800.31      879.93     26.18 o 
   2   9  -7      372.07      403.87     31.22 o 
   3   9  -7       47.94      141.18     40.51 o 
   4   9  -7       59.76      110.16     32.06 o 
   5   9  -7       22.87       18.06      5.81 o 
   1  10  -7     1378.06     1413.52     43.26 o 
   2  10  -7      557.46      552.70     16.12 o 
   3  10  -7      109.81      113.42      9.77 o 
   4  10  -7      300.26      299.99     18.84 o 
   5  10  -7       13.50       12.10      3.76 o 
   0  11  -7     2033.26     2066.85    109.05 o 
   1  11  -7      156.53      186.55      8.71 o 
   2  11  -7       36.67       34.61      4.55 o 
   3  11  -7       14.82       70.30     25.88 o 
   4  11  -7      181.81      223.44     35.70 o 
   5  11  -7       10.25        9.72      4.75 o 
   1  12  -7      497.53      516.32     18.19 o 
   2  12  -7      543.21      555.50     16.14 o 
   3  12  -7      257.25      260.80     20.15 o 
   4  12  -7       87.34      124.27     29.76 o 
   5  12  -7       24.47       18.70      6.96 o 
   0  13  -7     1078.94     1047.01     67.22 o 
   1  13  -7      456.04      472.70     17.48 o 
   2  13  -7       70.61       72.70      3.92 o 
   3  13  -7        9.47        8.85      4.52 o 
   4  13  -7        4.28       22.63      9.85 o 
   5  13  -7       23.62       34.48      5.91 o 
   1  14  -7      136.26      142.32      8.23 o 
   2  14  -7     1137.77     1168.22     60.10 o 
   3  14  -7       85.63       90.20     17.33 o 
   4  14  -7       17.76       15.91      5.00 o 
   5  14  -7       20.40       29.21      7.02 o 
   0  15  -7      283.99      283.88     26.37 o 
   1  15  -7      289.30      288.47     12.35 o 
   2  15  -7       36.20       64.25     11.70 o 
   3  15  -7       67.29       67.28      9.53 o 
   4  15  -7       21.81       21.23      8.17 o 
   5  15  -7       29.99       27.60      5.45 o 
   1  16  -7       37.84       36.40      5.30 o 
   2  16  -7      582.70      604.84     31.73 o 
   3  16  -7       54.90       48.45      9.63 o 
   4  16  -7       84.74       75.47      8.21 o 
   0  17  -7      434.79      448.90     35.28 o 
   1  17  -7      564.84      561.40     21.59 o 
   2  17  -7       81.65       72.32     11.26 o 
   3  17  -7       29.82       27.53      9.92 o 
   4  17  -7        4.69        4.96      4.20 o 
   1  18  -7      446.28      445.70     22.46 o 
   2  18  -7       24.83       27.47      7.39 o 
   3  18  -7        1.86        2.04      3.11 o 
   4  18  -7       76.50       80.09     13.50 o 
   0  19  -7      146.52      163.15     14.79 o 
   1  19  -7       77.98       79.48      6.89 o 
   2  19  -7       16.48       20.67      7.85 o 
   3  19  -7       28.91       32.90     10.50 o 
   4  19  -7       18.05       13.83      6.30 o 
   1  20  -7       24.60       25.64      5.29 o 
   2  20  -7       58.39       62.20     11.35 o 
   3  20  -7       19.39       17.33      7.79 o 
   4  20  -7       25.31       18.35      5.22 o 
   0  21  -7       61.17       65.10     11.82 o 
   1  21  -7      196.39      207.29     13.91 o 
   2  21  -7      103.18      109.22     14.02 o 
   3  21  -7       67.12       65.49     10.44 o 
   1  22  -7        1.29        0.56      2.68 o 
   2  22  -7       83.41       82.43     15.75 o 
   3  22  -7       27.29       34.75     12.53 o 
   0  23  -7      128.86      126.62     17.00 o 
   1  23  -7      288.35      280.90     19.38 o 
   2  23  -7       47.54       29.07     13.60 o 
   3  23  -7        6.95        8.21      4.59 o 
   1  24  -7       14.83       14.95      4.27 o 
   2  24  -7       28.16       30.27     13.83 o 
   3  24  -7       49.10       55.01     13.60 o 
   0  25  -7        7.55        5.83     16.06 o 
   1  25  -7      143.26      143.71      9.75 o 
   2  25  -7       15.90       13.60      6.43 o 
   1  26  -7       26.28       35.00     10.05 o 
   2  26  -7        0.83        0.74      5.28 o 
   0  27  -7       40.57       43.52     28.00 o 
   1  27  -7        7.52        4.54      5.82 o 
   1  28  -7       90.37       97.69     19.55 o 
   0   0  -6     3310.88     3237.23    256.01 o 
   2   0  -6       48.90      125.99     17.23 o 
   4   0  -6      181.14      178.25     11.69 o 
   6   0  -6       29.20        8.63      8.53 o 
   1   1  -6      554.87      539.51     14.57 o 
   2   1  -6     1018.73      989.87     33.29 o 
   3   1  -6      407.25      414.04     12.51 o 
   4   1  -6       83.49       95.98      5.14 o 
   5   1  -6       33.19       32.35      4.44 o 
   6   1  -6        9.15        3.22      3.23 o 
   0   2  -6     4599.33     4705.89    227.56 o 
   1   2  -6     1033.95      990.05     25.98 o 
   2   2  -6      267.52      260.92     11.42 o 
   3   2  -6        6.97        7.11      1.04 o 
   4   2  -6       73.04       75.80      6.11 o 
   5   2  -6        9.87       12.19      2.83 o 
   6   2  -6       19.98       16.56      5.39 o 
   1   3  -6     1463.72     1536.71     46.30 o 
   2   3  -6      547.01      516.62     16.31 o 
   3   3  -6      207.80      198.50      9.34 o 
   4   3  -6      446.93      466.72     16.94 o 
   5   3  -6       60.71       70.15      5.38 o 
   6   3  -6        1.63        0.84      1.95 o 
   0   4  -6     2358.65     2385.28     98.53 o 
   1   4  -6     1934.33     1908.36     61.75 o 
   2   4  -6       84.97       95.82     23.27 o 
   3   4  -6      624.05      674.16     27.45 o 
   4   4  -6      143.60      164.51     10.80 o 
   5   4  -6       20.88       31.15      7.98 o 
   1   5  -6      462.82      455.74     15.19 o 
   2   5  -6      624.66      654.37     33.44 o 
   3   5  -6      283.71      301.15     12.11 o 
   4   5  -6      101.33      191.95     39.12 o 
   5   5  -6       65.08       63.54      6.38 o 
   0   6  -6     1170.42     1141.84     44.00 o 
   1   6  -6      668.45      645.86     20.48 o 
   2   6  -6      375.87      424.51     20.65 o 
   3   6  -6      271.42      293.21     33.28 o 
   4   6  -6      314.35      312.74     19.19 o 
   5   6  -6        6.87       26.81     12.76 o 
   1   7  -6      712.56      840.61     27.26 o 
   2   7  -6      969.63      997.03     31.23 o 
   3   7  -6       91.89      127.45     16.70 o 
   4   7  -6      149.00      200.09     28.17 o 
   5   7  -6       32.21       35.58      5.32 o 
   0   8  -6      432.62      437.61     14.09 o 
   1   8  -6     2591.39     2661.58     84.90 o 
   2   8  -6       15.97       10.26      2.03 o 
   3   8  -6      382.02      424.75     25.77 o 
   4   8  -6       21.27       91.67     36.37 o 
   5   8  -6       11.38        9.60      3.69 o 
   1   9  -6      393.59      485.94     23.35 o 
   2   9  -6      194.73      193.22      5.39 o 
   3   9  -6      229.67      390.00    113.52 o 
   4   9  -6      237.26      240.00     11.78 o 
   5   9  -6       42.59       36.98      6.09 o 
   0  10  -6     3985.14     4113.50    227.59 o 
   1  10  -6      375.38      374.36     11.26 o 
   2  10  -6       12.20       10.35      0.77 o 
   3  10  -6      572.70      625.51     30.95 o 
   4  10  -6       55.46       53.78      6.52 o 
   5  10  -6       63.55       72.70      8.18 o 
   1  11  -6      168.92      177.97      7.31 o 
   2  11  -6        1.83        4.27      2.83 o 
   3  11  -6      121.16      117.14     16.00 o 
   4  11  -6       14.62       24.77      6.85 o 
   5  11  -6       44.33       50.01      7.51 o 
   0  12  -6     2353.10     2379.29    135.72 o 
   1  12  -6       73.29       65.46      4.53 o 
   2  12  -6      120.06      116.16     14.06 o 
   3  12  -6      208.85      205.74     16.31 o 
   4  12  -6       16.73       16.58      5.17 o 
   5  12  -6       52.57       54.52      7.06 o 
   1  13  -6      296.28      314.47     11.15 o 
   2  13  -6      268.00      275.61     19.09 o 
   3  13  -6      306.54      294.64     21.47 o 
   4  13  -6      121.43      113.89      9.18 o 
   5  13  -6       47.53       42.55      5.93 o 
   0  14  -6     1672.58     1696.29    103.00 o 
   1  14  -6      264.85      266.42      9.92 o 
   2  14  -6       69.90       67.72      8.89 o 
   3  14  -6       22.72       22.68      7.12 o 
   4  14  -6       16.65       30.17     10.34 o 
   5  14  -6       37.93       41.41      6.51 o 
   1  15  -6      150.94      163.91      7.93 o 
   2  15  -6      302.41      311.67     21.12 o 
   3  15  -6        5.69        4.48      5.75 o 
   4  15  -6       22.49       20.46      6.36 o 
   5  15  -6       22.94       20.02      5.35 o 
   0  16  -6      726.47      744.74     41.98 o 
   1  16  -6      302.70      291.85     13.53 o 
   2  16  -6      124.56      121.84     17.89 o 
   3  16  -6        0.82        1.19      2.44 o 
   4  16  -6       44.13       41.72      9.20 o 
   5  16  -6       36.10       26.60      7.02 o 
   1  17  -6      472.79      498.55     22.14 o 
   2  17  -6      213.14      233.11     16.90 o 
   3  17  -6       27.92       28.89      6.14 o 
   4  17  -6      162.36      158.08     12.32 o 
   0  18  -6     1072.24     1098.95     70.19 o 
   1  18  -6       80.04       73.88      7.84 o 
   2  18  -6       64.37       66.22     10.37 o 
   3  18  -6       48.63       42.80     12.08 o 
   4  18  -6       67.96       73.74      8.68 o 
   1  19  -6      731.20      734.22     34.14 o 
   2  19  -6       56.43       54.95      9.45 o 
   3  19  -6        2.10        1.08      2.54 o 
   4  19  -6       21.71       19.05      6.95 o 
   0  20  -6      405.92      424.71     29.50 o 
   1  20  -6       15.58       15.02      3.63 o 
   2  20  -6      141.36      137.95     14.94 o 
   3  20  -6       22.33       23.38      5.94 o 
   4  20  -6        3.36        0.55      2.39 o 
   1  21  -6      222.19      226.44     13.67 o 
   2  21  -6      123.28      122.13     22.30 o 
   3  21  -6       35.98       33.18      9.83 o 
   4  21  -6        4.14        1.57      2.28 o 
   0  22  -6       50.32       64.57     12.28 o 
   1  22  -6       46.25       51.19      6.69 o 
   2  22  -6      293.29      292.35     21.37 o 
   3  22  -6       55.47       55.97      8.21 o 
   1  23  -6        2.03        2.62      2.51 o 
   2  23  -6       64.31       61.04     14.64 o 
   3  23  -6       40.39       48.54     13.34 o 
   0  24  -6      217.96      248.80     28.32 o 
   1  24  -6       51.04       53.59      8.68 o 
   2  24  -6       16.28        8.26      5.05 o 
   3  24  -6       58.42       54.23     11.52 o 
   1  25  -6       11.53       12.27      4.25 o 
   2  25  -6        1.30        0.69      5.08 o 
   3  25  -6        1.79        1.31      3.15 o 
   0  26  -6       42.69       46.51     12.97 o 
   1  26  -6       43.96       48.11      7.82 o 
   2  26  -6        2.76       -1.61      3.78 o 
   1  27  -6       12.89        8.40      6.78 o 
   2  27  -6       75.08       79.99     13.13 o 
   0  28  -6       30.53       27.42      9.58 o 
   1  28  -6       26.80       32.24      8.85 o 
   2   0  -5      701.28      678.48     45.23 o 
   4   0  -5      246.57      241.67     11.11 o 
   6   0  -5       37.19       30.89     13.18 o 
   0   1  -5     9801.94     9194.91    527.65 o 
   1   1  -5     2548.38     2520.95     85.08 o 
   2   1  -5      243.93      251.09      7.80 o 
   3   1  -5     1123.12     1159.47     31.05 o 
   4   1  -5      138.72      140.11      6.99 o 
   5   1  -5      103.19      105.55      6.73 o 
   6   1  -5       71.49       82.81      7.96 o 
   1   2  -5      106.35      115.06      5.09 o 
   2   2  -5      583.00      551.00     23.21 o 
   3   2  -5      127.87      145.58     10.76 o 
   4   2  -5       42.56       50.21      6.00 o 
   5   2  -5       19.69       35.57      9.52 o 
   6   2  -5        1.79       -1.28      1.81 o 
   0   3  -5      913.76      914.91     31.95 o 
   1   3  -5     1824.91     1785.44     52.71 o 
   2   3  -5     1979.21     1956.37     65.25 o 
   3   3  -5      921.92      912.79     24.68 o 
   4   3  -5        1.90        2.88      2.01 o 
   5   3  -5       29.97       35.25      3.77 o 
   6   3  -5       20.33       15.40      4.80 o 
   1   4  -5      250.83      240.89     15.62 o 
   2   4  -5      339.08      362.11     13.72 o 
   3   4  -5      342.61      332.77     11.33 o 
   4   4  -5      174.00      189.34      8.06 o 
   5   4  -5       22.35       43.71     10.35 o 
   6   4  -5       13.89        4.99      3.10 o 
   0   5  -5      745.89      670.02     21.94 o 
   1   5  -5      878.88     4089.97    333.90 o 
   2   5  -5     1435.25     1463.20     42.07 o 
   3   5  -5      106.72      109.88      5.62 o 
   4   5  -5       78.07       80.82      5.38 o 
   5   5  -5       63.74       62.25      5.30 o 
   6   5  -5        3.11        2.58      2.96 o 
   1   6  -5     5247.35     5550.77    224.41 o 
   2   6  -5      120.35      139.14     17.54 o 
   3   6  -5      403.20      418.69     12.73 o 
   4   6  -5      261.60      263.57     13.18 o 
   5   6  -5        8.59       24.62     11.23 o 
   6   6  -5        0.69       -0.41      1.56 o 
   0   7  -5     1589.52     1549.87     57.71 o 
   1   7  -5      285.57      376.07     40.14 o 
   2   7  -5     1120.55     1153.72     38.89 o 
   3   7  -5      120.55      216.87     56.54 o 
   4   7  -5       21.93       24.42      5.14 o 
   5   7  -5       84.77      146.08     28.45 o 
   1   8  -5      362.62      387.79     10.92 o 
   2   8  -5      439.52      417.75     20.20 o 
   3   8  -5      565.80      597.30     22.59 o 
   4   8  -5      163.38      168.78      9.31 o 
   5   8  -5      287.57      308.75     17.18 o 
   0   9  -5      645.87      688.64     32.51 o 
   1   9  -5      433.86      425.66     13.43 o 
   2   9  -5       11.67       27.19      6.40 o 
   3   9  -5       97.59      155.27     34.06 o 
   4   9  -5        0.13        0.21      1.74 o 
   5   9  -5       16.01       13.40      4.56 o 
   1  10  -5      495.66      488.16     15.38 o 
   2  10  -5       93.17       81.27      7.67 o 
   3  10  -5      391.09      383.08     19.89 o 
   4  10  -5        0.71        0.37      1.45 o 
   5  10  -5      140.06      144.22     10.37 o 
   0  11  -5      757.84      729.43     33.14 o 
   1  11  -5      606.19      614.04     18.25 o 
   2  11  -5      247.22      256.30     13.87 o 
   3  11  -5      237.96      259.23     18.16 o 
   4  11  -5      204.60      205.08     11.14 o 
   5  11  -5       33.63       30.23      5.59 o 
   1  12  -5      270.35      256.25      9.86 o 
   2  12  -5      183.13      196.47     10.89 o 
   3  12  -5      315.58      321.71     25.37 o 
   4  12  -5      247.47      263.44     19.97 o 
   5  12  -5       61.22       60.03      7.51 o 
   0  13  -5      229.61      252.88     13.57 o 
   1  13  -5      280.83      267.27     11.92 o 
   2  13  -5       12.08       11.66      5.57 o 
   3  13  -5      381.33      375.78     21.62 o 
   4  13  -5       79.61       78.80     11.28 o 
   5  13  -5       51.67       58.91      6.61 o 
   1  14  -5       15.12       14.01      3.06 o 
   2  14  -5      153.62      154.26     13.47 o 
   3  14  -5       33.22       35.83      6.98 o 
   4  14  -5       25.88       36.94      5.28 o 
   5  14  -5       31.62       35.81      5.00 o 
   0  15  -5      162.24      169.92     13.36 o 
   1  15  -5      554.04      561.80     21.76 o 
   2  15  -5       54.11       53.46      7.44 o 
   3  15  -5      354.93      346.13     24.10 o 
   4  15  -5       41.44       33.72      5.87 o 
   5  15  -5       17.83       14.29      4.74 o 
   1  16  -5       34.62       30.48      4.86 o 
   2  16  -5      267.39      264.53     18.35 o 
   3  16  -5      127.06      136.25     16.71 o 
   4  16  -5       42.92       42.32      6.68 o 
   5  16  -5       23.08       16.92     11.95 o 
   0  17  -5       57.68       59.75     11.27 o 
   1  17  -5      274.64      266.49     14.22 o 
   2  17  -5       64.88       59.26     12.19 o 
   3  17  -5      101.68      109.41     14.48 o 
   4  17  -5       11.67       14.23      5.42 o 
   5  17  -5       12.04        8.44      7.14 o 
   1  18  -5       42.86       49.19      4.79 o 
   2  18  -5       54.26       59.30      8.46 o 
   3  18  -5       64.29       62.23      7.47 o 
   4  18  -5      147.85      144.33     13.00 o 
   0  19  -5      325.27      344.15     23.58 o 
   1  19  -5      319.85      313.97     16.52 o 
   2  19  -5      221.80      245.05     31.32 o 
   3  19  -5       92.68      104.93     13.96 o 
   4  19  -5       32.24       34.64      7.03 o 
   1  20  -5      194.52      193.54     10.85 o 
   2  20  -5      290.50      300.95     23.04 o 
   3  20  -5       35.56       37.24      8.40 o 
   4  20  -5       57.78       54.31     15.57 o 
   0  21  -5      101.23      106.02     10.96 o 
   1  21  -5       27.53       29.49      5.80 o 
   2  21  -5       66.67       66.99      9.37 o 
   3  21  -5       69.79       66.05      8.17 o 
   4  21  -5       38.79       31.59     20.10 o 
   1  22  -5       48.59       51.45      5.17 o 
   2  22  -5       65.38       65.81     14.20 o 
   3  22  -5       13.18       13.89      8.08 o 
   4  22  -5        3.66        4.15      7.05 o 
   0  23  -5      399.30      442.70     29.00 o 
   1  23  -5       32.49       34.35      5.45 o 
   2  23  -5       42.65       40.57      7.87 o 
   3  23  -5        3.68        2.36      4.16 o 
   1  24  -5      135.24      149.01      9.50 o 
   2  24  -5       23.71       22.53     11.85 o 
   3  24  -5        6.24        5.95      3.65 o 
   0  25  -5      487.40      596.75     49.61 o 
   1  25  -5       13.71       10.98      4.30 o 
   2  25  -5       39.84       36.10      7.18 o 
   3  25  -5       42.79       57.39     17.36 o 
   1  26  -5      106.97      112.11      8.09 o 
   2  26  -5       19.44       16.05      8.36 o 
   0  27  -5       20.34       18.17      9.58 o 
   1  27  -5       96.80      102.96     10.76 o 
   2  27  -5        0.63        3.14      3.90 o 
   1  28  -5       27.61       26.99     13.07 o 
   2  28  -5        4.41        6.63      5.24 o 
   0  29  -5       18.17       11.60      6.46 o 
   1  29  -5        6.39        3.55      4.81 o 
   0   0  -4     6123.25     5897.84    512.29 o 
   2   0  -4      871.25      881.12     28.26 o 
   4   0  -4       37.05       62.82     21.09 o 
   6   0  -4      154.65      148.91     15.86 o 
   1   1  -4     5337.66     5102.80    195.86 o 
   2   1  -4      831.81      821.15     20.04 o 
   3   1  -4        8.24        4.39      1.78 o 
   4   1  -4      377.69      400.60     12.20 o 
   5   1  -4      127.71      129.85      8.38 o 
   6   1  -4        6.93        3.66      2.95 o 
   0   2  -4     2519.25     2589.53    103.98 o 
   1   2  -4      841.99      854.00     29.09 o 
   2   2  -4     1439.82     1343.16     33.97 o 
   3   2  -4      355.95      372.20      9.71 o 
   4   2  -4       11.23        8.35      1.89 o 
   5   2  -4       36.47       66.36     13.32 o 
   6   2  -4       63.43       66.40      8.76 o 
   1   3  -4     1544.57     1589.70     70.59 o 
   2   3  -4     1636.63     1667.98    114.32 o 
   3   3  -4      101.90      101.00      7.12 o 
   4   3  -4        1.82        1.92      1.61 o 
   5   3  -4      111.27      142.01     10.89 o 
   6   3  -4       28.15       46.03      9.43 o 
   0   4  -4       72.29       57.30      4.57 o 
   1   4  -4      746.83      745.04     20.92 o 
   2   4  -4      529.88      623.32     36.00 o 
   3   4  -4       11.51       10.63      1.94 o 
   4   4  -4      172.41      169.24      6.91 o 
   5   4  -4       84.03       99.37     10.02 o 
   6   4  -4       31.44       17.46      6.31 o 
   1   5  -4      414.19      393.40     11.67 o 
   2   5  -4     1877.59     1994.27     60.61 o 
   3   5  -4      523.04      523.96     13.68 o 
   4   5  -4       53.56       52.70      6.43 o 
   5   5  -4       54.35       78.64     16.51 o 
   6   5  -4        3.55        2.39      2.48 o 
   0   6  -4     1360.76     1224.71     42.12 o 
   1   6  -4     4227.90     4496.13    169.02 o 
   2   6  -4       40.05       46.98      8.33 o 
   3   6  -4      109.94      103.05      6.34 o 
   4   6  -4      421.02      416.93     15.85 o 
   5   6  -4       92.75      132.77     13.90 o 
   6   6  -4       10.45        5.60      2.44 o 
   1   7  -4     1136.24     1210.38     32.77 o 
   2   7  -4     5581.89     5816.17    278.10 o 
   3   7  -4       78.70       80.39      6.35 o 
   4   7  -4      306.63      366.51     39.74 o 
   5   7  -4      102.18      110.05     10.41 o 
   6   7  -4       22.08       11.88      4.28 o 
   0   8  -4      101.60      108.65      8.99 o 
   1   8  -4     1694.88     1756.12     47.86 o 
   2   8  -4     1005.95     1292.29    154.96 o 
   3   8  -4      373.25      432.03     42.93 o 
   4   8  -4       95.31       87.14      6.82 o 
   5   8  -4       65.31       76.28     10.20 o 
   6   8  -4        7.18        5.28      2.83 o 
   1   9  -4      348.53      378.59     10.98 o 
   2   9  -4     3544.18     3401.66    180.18 o 
   3   9  -4      456.40      469.64     17.65 o 
   4   9  -4      156.97      151.13      7.94 o 
   5   9  -4       29.93       43.89      8.81 o 
   0  10  -4      809.55      769.10     35.17 o 
   1  10  -4      304.15      339.68     11.72 o 
   2  10  -4      722.27      806.20     44.59 o 
   3  10  -4      311.85      429.30     80.98 o 
   4  10  -4        9.29        7.05      3.09 o 
   5  10  -4        8.45        6.26      2.92 o 
   1  11  -4      269.88      289.83      9.89 o 
   2  11  -4      117.86      126.44     11.19 o 
   3  11  -4       49.25       57.01      8.82 o 
   4  11  -4       57.23       62.71      5.94 o 
   5  11  -4       11.75        7.15      2.65 o 
   0  12  -4     1507.79     1531.63     77.44 o 
   1  12  -4      286.68      313.88     12.42 o 
   2  12  -4       75.62       68.73      7.35 o 
   3  12  -4      350.92      373.62     27.75 o 
   4  12  -4       34.55       38.92      5.25 o 
   5  12  -4        0.89        0.24      1.42 o 
   1  13  -4      828.66      841.39     29.02 o 
   2  13  -4      273.10      262.20     14.11 o 
   3  13  -4     1185.56     1158.83     58.00 o 
   4  13  -4       15.83       16.58      3.21 o 
   5  13  -4       40.53       35.36      6.56 o 
   0  14  -4      132.01      136.18      8.95 o 
   1  14  -4      349.43      321.90     12.44 o 
   2  14  -4      203.69      200.81     11.68 o 
   3  14  -4       47.81       49.56      8.83 o 
   4  14  -4      142.71      133.01      7.67 o 
   5  14  -4       22.81       23.61      5.44 o 
   1  15  -4      378.54      370.83     17.13 o 
   2  15  -4       98.76       93.35     13.02 o 
   3  15  -4      146.79      160.90     16.35 o 
   4  15  -4       63.16       66.57      8.51 o 
   5  15  -4       37.85       38.92      9.93 o 
   0  16  -4      275.12      289.22     15.61 o 
   1  16  -4      737.95      768.57     28.25 o 
   2  16  -4      329.47      328.84     22.40 o 
   3  16  -4        2.79        1.19      2.44 o 
   4  16  -4       53.87       62.02      7.15 o 
   5  16  -4       13.12       12.12     11.40 o 
   1  17  -4      505.67      508.36     22.65 o 
   2  17  -4      280.08      261.17     15.67 o 
   3  17  -4       24.76       23.79      5.17 o 
   4  17  -4       76.19       72.84      7.87 o 
   5  17  -4       24.79       16.03     11.20 o 
   0  18  -4      607.34      603.77     35.90 o 
   1  18  -4      126.39      126.86      8.70 o 
   2  18  -4      295.09      291.79     18.16 o 
   3  18  -4       63.98       69.08     11.71 o 
   4  18  -4       51.40       57.79      5.75 o 
   5  18  -4        1.07        2.47      6.52 o 
   1  19  -4      112.33      107.90     10.78 o 
   2  19  -4       87.93       77.55      3.92 o 
   3  19  -4       61.63       65.10      9.06 o 
   4  19  -4       66.56       60.91     10.34 o 
   0  20  -4      194.36      200.32     21.27 o 
   1  20  -4      677.61      735.08     32.32 o 
   2  20  -4      114.58      110.44      8.48 o 
   3  20  -4       14.04       16.13      6.28 o 
   4  20  -4        8.00        2.30      5.21 o 
   1  21  -4       44.21       42.79      7.26 o 
   2  21  -4      260.32      270.90     12.25 o 
   3  21  -4       50.54       56.72      6.62 o 
   4  21  -4        5.90        5.27      9.25 o 
   0  22  -4      356.28      394.42     36.09 o 
   1  22  -4       48.29       48.35      4.91 o 
   2  22  -4       91.38       80.02      5.44 o 
   3  22  -4        7.87        8.14      4.97 o 
   4  22  -4        2.28        5.29     17.23 o 
   1  23  -4       38.49       34.48      5.77 o 
   2  23  -4       85.34       93.38     10.50 o 
   3  23  -4       79.63       89.59     14.14 o 
   4  23  -4       43.42       37.95     25.24 o 
   0  24  -4      219.27      229.22     18.72 o 
   1  24  -4        5.94        7.34      2.60 o 
   2  24  -4       14.87        9.79      5.86 o 
   3  24  -4       18.09       20.37      4.99 o 
   1  25  -4       18.50       20.54      5.20 o 
   2  25  -4        7.98        7.70      4.68 o 
   3  25  -4       20.50       22.41      7.08 o 
   0  26  -4       82.57       91.74     12.54 o 
   1  26  -4       90.29      101.69     10.31 o 
   2  26  -4       10.45        5.14      6.85 o 
   3  26  -4       59.26       47.07     20.18 o 
   1  27  -4        9.67        8.12      3.22 o 
   2  27  -4       57.79       61.91      8.84 o 
   0  28  -4      138.35      146.98     21.41 o 
   1  28  -4       24.98       25.68      6.07 o 
   2  28  -4       23.13       17.65      8.90 o 
   1  29  -4       29.37       30.19      9.22 o 
   0  30  -4       38.66       51.15     11.97 o 
   2   0  -3     6788.04     6558.48    352.23 o 
   4   0  -3      286.78      290.68     23.44 o 
   6   0  -3      154.45      140.77     18.84 o 
   0   1  -3    11650.50     9272.74    521.24 o 
   1   1  -3     1458.53     1408.97     52.60 o 
   2   1  -3      298.61      318.79      9.86 o 
   3   1  -3      750.58      804.75     27.02 o 
   4   1  -3       88.60      120.00     12.15 o 
   5   1  -3       50.42       51.23      5.78 o 
   6   1  -3        8.70        8.53      6.35 o 
   1   2  -3      979.18     1019.74     27.89 o 
   2   2  -3     1144.61     1174.79    133.00 o 
   3   2  -3      283.72      294.07     23.46 o 
   4   2  -3      149.28      148.90      7.73 o 
   5   2  -3        2.63        1.29      2.75 o 
   6   2  -3       20.11       14.34      5.51 o 
   0   3  -3     3107.72     3145.38    156.72 o 
   1   3  -3    13635.37    10995.50    520.64 o 
   2   3  -3     1848.00     1938.03     57.01 o 
   3   3  -3      201.92      184.65      6.55 o 
   4   3  -3       55.09       53.43      4.29 o 
   5   3  -3       36.88       41.19      7.08 o 
   6   3  -3       78.36       82.27      7.19 o 
   1   4  -3     4294.06     4284.45    154.80 o 
   2   4  -3      187.72      178.79      6.99 o 
   3   4  -3      166.41      166.28      8.43 o 
   4   4  -3      208.85      248.82     25.89 o 
   5   4  -3      374.11      363.70     16.21 o 
   6   4  -3        2.28        1.40      2.30 o 
   0   5  -3     7446.20     7060.28    457.97 o 
   1   5  -3      152.67      155.40      5.41 o 
   2   5  -3     2840.04     2970.63     91.86 o 
   3   5  -3      178.82      162.08     16.33 o 
   4   5  -3      245.72      285.19     18.34 o 
   5   5  -3       28.28       30.30      5.13 o 
   6   5  -3        2.88        3.50      2.35 o 
   1   6  -3     3970.59     4109.59    131.95 o 
   2   6  -3      167.27      186.20      8.63 o 
   3   6  -3      359.78      359.59     10.69 o 
   4   6  -3      119.98      148.12     22.93 o 
   5   6  -3       41.18       39.40      5.32 o 
   6   6  -3        6.37        1.39      2.17 o 
   0   7  -3     9971.69     9151.97    577.43 o 
   1   7  -3      852.57      868.76     23.40 o 
   2   7  -3     1417.79     1546.75     62.58 o 
   3   7  -3       16.40       11.15      2.96 o 
   4   7  -3      308.32      314.47     11.74 o 
   5   7  -3       40.47       49.91      5.57 o 
   6   7  -3        2.13        0.66      1.40 o 
   1   8  -3     1131.48     1191.23     38.95 o 
   2   8  -3      722.05      747.75     36.59 o 
   3   8  -3      276.96      298.26     12.28 o 
   4   8  -3       83.84       73.81      7.68 o 
   5   8  -3       14.80       21.10      5.35 o 
   6   8  -3       11.43        5.37      2.52 o 
   0   9  -3     1693.47     1689.86     83.34 o 
   1   9  -3      858.29      881.46     26.47 o 
   2   9  -3     2276.68     2262.29    113.89 o 
   3   9  -3      169.70      170.76      9.47 o 
   4   9  -3       44.87       62.87      9.69 o 
   5   9  -3       65.80       68.45      6.63 o 
   6   9  -3       13.22        8.19      5.37 o 
   1  10  -3      361.02      412.76     12.94 o 
   2  10  -3     1421.19     1372.53     60.97 o 
   3  10  -3       65.15       66.32      7.96 o 
   4  10  -3      127.09      118.67      6.75 o 
   5  10  -3       60.60       65.42      6.34 o 
   0  11  -3     5673.56     5702.10    372.64 o 
   1  11  -3     1339.60     1324.79     47.12 o 
   2  11  -3      231.03      233.67     12.66 o 
   3  11  -3       58.97       60.96      5.50 o 
   4  11  -3       55.72       91.96     19.06 o 
   5  11  -3        4.81        7.06      2.96 o 
   1  12  -3      338.19      338.17     12.64 o 
   2  12  -3      170.79      169.40      8.91 o 
   3  12  -3      101.64       98.56      7.14 o 
   4  12  -3      242.68      256.53     13.06 o 
   5  12  -3       10.24       14.21      3.72 o 
   0  13  -3      988.73     1062.93     55.95 o 
   1  13  -3      161.10      164.36      7.55 o 
   2  13  -3      133.96      141.64      8.93 o 
   3  13  -3      163.65      173.08     21.25 o 
   4  13  -3       20.30       19.48      2.69 o 
   5  13  -3      141.66      140.88      9.02 o 
   1  14  -3      220.17      231.95      8.52 o 
   2  14  -3       24.13       24.84      5.32 o 
   3  14  -3       69.62       64.25      5.83 o 
   4  14  -3      101.65       93.86      5.65 o 
   5  14  -3       36.52       87.44     29.07 o 
   0  15  -3        4.07        4.54      2.82 o 
   1  15  -3      441.68      431.70     18.71 o 
   2  15  -3      326.53      343.27     20.13 o 
   3  15  -3       84.02       86.62      8.05 o 
   4  15  -3        8.48       12.57      3.85 o 
   5  15  -3        1.47        3.32      4.61 o 
   1  16  -3      431.64      432.01     15.98 o 
   2  16  -3      710.89      721.14     43.07 o 
   3  16  -3      855.39      912.85     45.15 o 
   4  16  -3      112.38      108.57      5.87 o 
   5  16  -3       16.80       13.93      6.54 o 
   0  17  -3      981.34     1004.59     53.86 o 
   1  17  -3       21.20       22.70      4.89 o 
   2  17  -3      376.75      385.05     14.10 o 
   3  17  -3       88.31       91.99     10.49 o 
   4  17  -3       21.77       29.84      3.75 o 
   5  17  -3       11.48       11.60      7.35 o 
   1  18  -3       18.93       19.94      3.78 o 
   2  18  -3       53.88       49.53      3.49 o 
   3  18  -3       65.03       66.29      9.53 o 
   4  18  -3       29.57       33.33      5.79 o 
   5  18  -3        7.88        8.87      7.63 o 
   0  19  -3      848.65      905.96     47.21 o 
   1  19  -3      389.10      424.17     20.03 o 
   2  19  -3       23.53       27.55      2.98 o 
   3  19  -3       59.73       65.39      9.88 o 
   4  19  -3        6.76        3.96      4.61 o 
   1  20  -3      430.71      456.89     20.63 o 
   2  20  -3      435.57      453.82     17.43 o 
   3  20  -3       49.85       43.88      7.85 o 
   4  20  -3       52.11       15.72     11.88 o 
   0  21  -3      492.39      532.35     34.37 o 
   1  21  -3      173.46      182.61     12.43 o 
   2  21  -3      226.76      203.58     14.68 o 
   3  21  -3       91.36      101.98      8.73 o 
   4  21  -3        7.76        1.85      9.06 o 
   1  22  -3        4.29        4.06      2.50 o 
   2  22  -3       73.57       72.96      5.72 o 
   3  22  -3        3.81        4.32      4.08 o 
   4  22  -3        7.01        7.49      8.44 o 
   0  23  -3      689.97      768.82     56.81 o 
   1  23  -3      204.51      214.46     13.84 o 
   2  23  -3        2.41        2.81      1.76 o 
   3  23  -3       13.07       10.79      5.43 o 
   4  23  -3       24.76       27.26     13.73 o 
   1  24  -3       38.59       40.70      5.99 o 
   2  24  -3        0.79        0.78      3.60 o 
   3  24  -3      113.15      127.54     14.21 o 
   0  25  -3       78.09       88.14     14.33 o 
   1  25  -3        7.22        8.03      3.25 o 
   2  25  -3       41.31       37.80      6.35 o 
   3  25  -3       38.32       36.77     13.01 o 
   1  26  -3       16.37       15.17      4.94 o 
   2  26  -3       28.98       20.06      9.99 o 
   3  26  -3       40.87       45.18     13.57 o 
   0  27  -3      111.25      121.52     12.83 o 
   1  27  -3       11.70       13.14      4.79 o 
   2  27  -3       28.43       17.48      6.55 o 
   1  28  -3       12.25       10.81      3.66 o 
   2  28  -3        6.12        4.69      5.14 o 
   0  29  -3       69.29       81.49     17.88 o 
   1  29  -3       11.47        7.70      3.86 o 
   1  30  -3       47.93       56.21     14.80 o 
   2   0  -2     2518.42     2448.15     99.92 o 
   4   0  -2      749.96      738.31     34.34 o 
   6   0  -2       31.29       28.94     28.36 o 
   1   1  -2     3278.02     3061.92     88.20 o 
   2   1  -2       82.28       82.40      2.99 o 
   3   1  -2     2064.47     2007.57     56.55 o 
   4   1  -2      183.04      198.07      9.05 o 
   5   1  -2      144.78      183.36     23.79 o 
   6   1  -2       22.14       17.14      6.34 o 
   0   2  -2     2170.59     2001.08     86.20 o 
   1   2  -2      991.13      998.53     26.98 o 
   2   2  -2      730.41      684.33     15.67 o 
   3   2  -2      462.65      477.07     12.76 o 
   4   2  -2       31.35       38.45      4.89 o 
   5   2  -2      210.21      282.44     47.92 o 
   6   2  -2       40.57       34.32     20.53 o 
   1   3  -2     6553.50     5699.29    229.04 o 
   2   3  -2     1158.79     1116.36     27.06 o 
   3   3  -2      971.72      944.73     26.59 o 
   4   3  -2       27.54       37.87      6.43 o 
   5   3  -2      348.19      408.92     37.51 o 
   6   3  -2        0.15        2.08      2.28 o 
   0   4  -2     6812.33     6131.28    370.74 o 
   1   4  -2    13535.86    10322.04    478.86 o 
   2   4  -2      999.11     1065.39     25.51 o 
   3   4  -2      662.89      650.45     20.32 o 
   4   4  -2       46.33       59.77      9.88 o 
   5   4  -2      262.87      336.15     44.60 o 
   6   4  -2       11.94        7.97      3.01 o 
   1   5  -2     9471.21     8060.41    393.28 o 
   2   5  -2      196.39      180.35      6.43 o 
   3   5  -2      151.76      141.63      6.19 o 
   4   5  -2      117.68      144.64     11.10 o 
   5   5  -2       80.41      110.54     25.82 o 
   6   5  -2        0.12        1.03      1.49 o 
   0   6  -2     3569.77     3399.32    177.13 o 
   1   6  -2      565.54      635.72     21.10 o 
   2   6  -2      118.53      135.29      5.73 o 
   3   6  -2      450.32      444.33     12.11 o 
   4   6  -2      126.98      147.67     16.28 o 
   5   6  -2        8.06       10.68      3.01 o 
   6   6  -2        3.93        2.62      2.17 o 
   1   7  -2      242.00      242.93      7.95 o 
   2   7  -2      244.15      218.34     13.72 o 
   3   7  -2      320.00      297.65     12.52 o 
   4   7  -2      183.29      192.46      8.85 o 
   5   7  -2       10.14       17.62      5.55 o 
   6   7  -2        0.68        0.85      1.67 o 
   0   8  -2      727.70      725.08     28.41 o 
   1   8  -2      424.37      502.04     13.89 o 
   2   8  -2     2169.42     2161.83     95.06 o 
   3   8  -2      252.04      288.12     24.84 o 
   4   8  -2      135.64      182.86     30.99 o 
   5   8  -2      221.36      210.24     12.05 o 
   6   8  -2       12.92        6.97      5.21 o 
   1   9  -2      231.13      222.99      7.22 o 
   2   9  -2     1828.14     1847.67     89.22 o 
   3   9  -2      174.42      163.23     10.59 o 
   4   9  -2      155.87      147.02      8.15 o 
   5   9  -2        0.72        1.01      2.07 o 
   6   9  -2        8.00        3.38      3.38 o 
   0  10  -2     1953.98     1908.39     96.89 o 
   1  10  -2     1145.84     1186.17     38.00 o 
   2  10  -2      611.20      639.02     28.82 o 
   3  10  -2      969.45      992.30     34.74 o 
   4  10  -2       36.74       35.00      5.08 o 
   5  10  -2       25.69       19.58      3.96 o 
   6  10  -2       51.31       56.40      8.94 o 
   1  11  -2     1466.24     1615.17     55.05 o 
   2  11  -2      287.01      312.21     16.54 o 
   3  11  -2       26.70       27.83      5.64 o 
   4  11  -2      396.02      402.32     15.21 o 
   5  11  -2       24.87       22.14      3.49 o 
   0  12  -2     3737.74     3802.66    224.40 o 
   1  12  -2      242.13      265.24     11.24 o 
   2  12  -2      212.07      214.98      9.88 o 
   3  12  -2      848.33      913.24     39.41 o 
   4  12  -2      199.27      253.96     27.77 o 
   5  12  -2       55.82       60.28      4.39 o 
   1  13  -2     2102.81     2147.69     79.93 o 
   2  13  -2      585.00      594.06     25.16 o 
   3  13  -2      299.79      315.14     19.01 o 
   4  13  -2       37.47       35.87      4.55 o 
   5  13  -2        6.49        7.12      3.95 o 
   0  14  -2      513.05      528.37     23.80 o 
   1  14  -2     1062.23     1062.51     35.81 o 
   2  14  -2       56.76       51.89      2.26 o 
   3  14  -2       66.56       62.82      5.33 o 
   4  14  -2       23.51       24.04      3.28 o 
   5  14  -2        4.91        5.57      3.94 o 
   1  15  -2      416.45      443.38     19.82 o 
   2  15  -2      483.74      470.23     16.26 o 
   3  15  -2      139.15      145.95      9.83 o 
   4  15  -2       87.29       87.61      5.82 o 
   5  15  -2      119.88      123.79     15.68 o 
   0  16  -2        9.26       14.49      3.41 o 
   1  16  -2      637.86      646.99     25.62 o 
   2  16  -2      263.51      260.07     22.87 o 
   3  16  -2       26.02       44.38     19.44 o 
   4  16  -2        8.83       13.66      4.48 o 
   5  16  -2       20.45       29.08      7.57 o 
   1  17  -2      618.89      625.82     24.38 o 
   2  17  -2      327.32      340.03     15.16 o 
   3  17  -2       52.75       56.27      6.68 o 
   4  17  -2       21.86       24.49      3.06 o 
   5  17  -2        5.53        4.00      4.19 o 
   0  18  -2      210.19      220.06     19.98 o 
   1  18  -2       40.29       36.44      4.25 o 
   2  18  -2      145.21      140.36      6.84 o 
   3  18  -2       15.24       11.93      3.77 o 
   4  18  -2        9.11        7.30      2.83 o 
   5  18  -2        2.89        5.15      5.52 o 
   1  19  -2      183.46      196.45     13.77 o 
   2  19  -2       56.19       53.71      4.86 o 
   3  19  -2        0.39       -0.43      0.91 o 
   4  19  -2      158.08      168.93     24.85 o 
   5  19  -2       39.20       37.34     10.22 o 
   0  20  -2       97.82      112.36     15.05 o 
   1  20  -2       74.22       80.32      9.48 o 
   2  20  -2      178.52      176.64      9.41 o 
   3  20  -2       20.78       21.46      4.67 o 
   4  20  -2       56.01       31.16     13.39 o 
   1  21  -2       44.72       43.24      6.49 o 
   2  21  -2       99.94      108.95      6.80 o 
   3  21  -2       40.84       44.79      6.35 o 
   4  21  -2        0.11        1.03      2.20 o 
   0  22  -2      415.27      447.98     27.05 o 
   1  22  -2      473.82      503.39     21.65 o 
   2  22  -2        4.37        4.74      2.54 o 
   3  22  -2       74.06       75.62      9.14 o 
   4  22  -2       57.30       62.82     26.25 o 
   1  23  -2       18.14       21.80      5.48 o 
   2  23  -2        0.98        1.44      1.46 o 
   3  23  -2      171.27      169.50     11.69 o 
   4  23  -2        3.06        1.97      8.47 o 
   0  24  -2       24.06       26.25     10.99 o 
   1  24  -2       32.34       36.56      5.82 o 
   2  24  -2        1.87        2.15      2.02 o 
   3  24  -2       64.59       66.89     16.22 o 
   1  25  -2       18.72       19.78      5.68 o 
   2  25  -2       29.28       28.14      5.97 o 
   3  25  -2       53.17       48.32     12.66 o 
   0  26  -2        3.73        5.20      7.12 o 
   1  26  -2       53.84       63.16      6.47 o 
   2  26  -2       56.85       58.05      9.75 o 
   3  26  -2       87.14       80.68     17.24 o 
   1  27  -2       32.02       38.85      5.93 o 
   2  27  -2       52.78       58.50      7.84 o 
   3  27  -2       30.03       25.29     12.07 o 
   0  28  -2       70.72       77.80     11.04 o 
   1  28  -2       35.88       34.90      7.62 o 
   2  28  -2       48.38       40.17     11.54 o 
   1  29  -2       27.36       27.31      4.93 o 
   2  29  -2        9.33        6.38      8.44 o 
   0  30  -2       23.71       22.99     12.15 o 
   1  30  -2        8.29        5.33      3.64 o 
   2   0  -1       97.92       96.66      4.38 o 
   4   0  -1     1541.86     1551.01     61.67 o 
   1   1  -1     8876.87     7159.98    257.52 o 
   2   1  -1       53.48       49.64      2.42 o 
   3   1  -1      275.58      291.13     22.00 o 
   4   1  -1       74.74       88.67     15.05 o 
   5   1  -1      132.22      160.59     10.50 o 
   1   2  -1      327.32      322.10      7.18 o 
   2   2  -1     5492.47     5091.48    154.25 o 
   3   2  -1      299.89      290.84      7.73 o 
   4   2  -1       81.59       83.14      8.84 o 
   5   2  -1       30.44       51.70     14.91 o 
   6   2  -1        3.88        1.96      2.56 o 
   1   3  -1     2471.06     2425.78     84.59 o 
   2   3  -1      495.13      496.55     12.59 o 
   3   3  -1      746.51      740.25     31.84 o 
   4   3  -1       83.01       80.74      5.69 o 
   5   3  -1       21.35       21.57      5.00 o 
   6   3  -1       68.17       68.42     11.28 o 
   1   4  -1    18152.67    12911.97    708.54 o 
   2   4  -1     1273.29     1283.26     31.60 o 
   3   4  -1      821.54      965.89    109.34 o 
   4   4  -1       50.07       64.89      6.85 o 
   5   4  -1      116.06      115.98      9.98 o 
   6   4  -1        5.52        0.42      3.20 o 
   0   5  -1     1662.67     1737.50     77.03 o 
   1   5  -1     3014.96     3048.97    110.12 o 
   2   5  -1       28.63       31.27      2.12 o 
   3   5  -1      740.68      855.03     92.60 o 
   4   5  -1       31.55       42.36      5.42 o 
   5   5  -1        0.89        1.97      2.13 o 
   6   5  -1       29.57       24.92      4.09 o 
   1   6  -1     5594.31     5425.08    230.33 o 
   2   6  -1     1290.50     1322.02     45.52 o 
   3   6  -1      600.11      639.67     72.20 o 
   4   6  -1      170.54      191.73     19.16 o 
   5   6  -1       44.94       46.88      5.27 o 
   6   6  -1       16.52       10.69      3.04 o 
   0   7  -1     6757.20     6045.90    372.62 o 
   1   7  -1     3335.76     3373.20    126.52 o 
   2   7  -1       78.06       74.30      4.63 o 
   3   7  -1       87.39       80.15      4.03 o 
   4   7  -1      485.84      487.22     23.46 o 
   5   7  -1       96.76      110.86      7.56 o 
   6   7  -1       13.30        9.43      4.46 o 
   1   8  -1     2989.51     3195.27    120.53 o 
   2   8  -1       33.50       37.68      4.48 o 
   3   8  -1      313.52      302.00      9.93 o 
   4   8  -1      345.35      353.10     15.15 o 
   5   8  -1      198.84      209.66     13.10 o 
   6   8  -1        0.54       -0.80      1.36 o 
   0   9  -1      233.77      211.15     10.60 o 
   1   9  -1      235.75      242.29      8.49 o 
   2   9  -1     2281.62     2502.74    111.97 o 
   3   9  -1      167.99      190.40     14.93 o 
   4   9  -1      194.93      250.04     35.58 o 
   5   9  -1       23.84       23.47      3.93 o 
   6   9  -1       44.10       58.63     12.40 o 
   1  10  -1      554.66      586.85     17.70 o 
   2  10  -1     2604.38     2728.50    125.17 o 
   3  10  -1       94.60      121.63     14.94 o 
   4  10  -1      129.80      122.47      6.19 o 
   5  10  -1       90.53       84.39      6.20 o 
   6  10  -1        8.66       12.33      7.98 o 
   0  11  -1     2820.09     2888.41    162.02 o 
   1  11  -1       16.91       20.77      2.53 o 
   2  11  -1      329.90      342.21     16.36 o 
   3  11  -1      373.14      337.96     12.92 o 
   4  11  -1        8.34       10.60      2.73 o 
   5  11  -1       17.42       21.95      4.05 o 
   1  12  -1      452.61      436.92     15.18 o 
   2  12  -1      110.49      108.72      4.09 o 
   3  12  -1     1120.20     1129.00     51.11 o 
   4  12  -1       48.85       49.61      4.06 o 
   5  12  -1       21.91       23.64      5.39 o 
   0  13  -1      328.37      326.48     17.71 o 
   1  13  -1      267.50      266.33      9.78 o 
   2  13  -1       64.40       62.17      7.30 o 
   3  13  -1     1311.86     1384.39     62.18 o 
   4  13  -1       19.31       20.22      3.19 o 
   5  13  -1       21.06       17.12      9.07 o 
   1  14  -1      227.29      222.73     12.05 o 
   2  14  -1      251.70      240.92      8.87 o 
   3  14  -1      403.00      400.58     20.30 o 
   4  14  -1       15.47       15.23      2.10 o 
   5  14  -1       31.54       30.80      9.12 o 
   0  15  -1      315.73      348.69     17.28 o 
   1  15  -1     1199.27     1273.95     47.78 o 
   2  15  -1       90.15       95.66      5.42 o 
   3  15  -1       31.39       29.56      4.73 o 
   4  15  -1       61.05       60.43      3.35 o 
   5  15  -1       13.07       12.05      4.84 o 
   1  16  -1      891.17      918.74     32.69 o 
   2  16  -1      560.36      557.13     21.86 o 
   3  16  -1      204.64      197.92     11.47 o 
   4  16  -1       14.93       20.19      2.51 o 
   5  16  -1        5.57        2.69      4.44 o 
   0  17  -1      532.87      544.22     34.64 o 
   1  17  -1       80.22       87.60      9.09 o 
   2  17  -1      523.59      536.48     20.18 o 
   3  17  -1      157.52      161.57     11.08 o 
   4  17  -1       15.41       15.84      1.68 o 
   5  17  -1        5.39        6.01      5.38 o 
   1  18  -1       51.45       59.03      6.04 o 
   2  18  -1      197.45      193.79     10.29 o 
   3  18  -1       39.63       42.62      5.14 o 
   4  18  -1      183.31      191.37     14.86 o 
   5  18  -1       28.59       23.91      6.37 o 
   0  19  -1      453.86      462.23     24.54 o 
   1  19  -1       35.63       32.38      4.76 o 
   2  19  -1      396.13      410.62     21.29 o 
   3  19  -1       64.02       63.35      4.64 o 
   4  19  -1        7.16       19.34      6.32 o 
   5  19  -1        2.31        0.15      4.52 o 
   1  20  -1      259.88      269.59     16.26 o 
   2  20  -1      302.04      312.58     16.08 o 
   3  20  -1       49.65       47.75      5.65 o 
   4  20  -1        7.20        2.24      4.20 o 
   0  21  -1      200.04      223.63     21.45 o 
   1  21  -1       99.44      102.55      7.85 o 
   2  21  -1       40.79       39.92      5.20 o 
   3  21  -1        0.66        1.19      1.97 o 
   4  21  -1        0.66        0.05      3.45 o 
   1  22  -1      234.90      245.28     12.46 o 
   2  22  -1        5.79        4.71      1.66 o 
   3  22  -1       60.34       60.38      6.92 o 
   4  22  -1       28.97       32.76      8.65 o 
   0  23  -1      118.22      144.12     15.33 o 
   1  23  -1       13.86       14.02      3.82 o 
   2  23  -1       53.95       50.42      4.34 o 
   3  23  -1       96.36      125.41     21.13 o 
   4  23  -1        9.85       12.66     10.50 o 
   1  24  -1      247.12      267.93     15.25 o 
   2  24  -1       52.18       49.15      3.91 o 
   3  24  -1       25.12       24.61     14.65 o 
   4  24  -1        1.22        3.05     10.61 o 
   0  25  -1       28.10       35.76      8.10 o 
   1  25  -1       97.10      106.04     11.13 o 
   2  25  -1       58.25       53.90      6.42 o 
   3  25  -1       24.19       26.62     13.40 o 
   1  26  -1       17.60       20.26      6.27 o 
   2  26  -1       45.79       41.78     10.37 o 
   3  26  -1       17.06       14.67     11.47 o 
   0  27  -1       16.55       14.56     10.26 o 
   1  27  -1       62.64       62.56      6.60 o 
   2  27  -1       11.77       11.01      5.76 o 
   3  27  -1       28.49       29.80     14.28 o 
   1  28  -1       42.38       48.58      7.56 o 
   2  28  -1        6.76        9.29      8.06 o 
   0  29  -1      153.06      181.76     17.14 o 
   1  29  -1        1.64        1.00      2.14 o 
   2  29  -1       15.19       13.07     10.95 o 
   1  30  -1        5.67        3.62      3.66 o 
   2   0   0      196.61      172.57      7.55 o 
   4   0   0       62.64       59.21     14.86 o 
   1   1   0     1703.13     1641.99     40.35 o 
   2   1   0       88.32      100.12      3.77 o 
   3   1   0        0.04       -0.42      0.63 o 
   4   1   0       46.37       52.24      7.78 o 
   5   1   0        2.69        3.43      2.26 o 
   1   2   0      539.38      512.65     11.84 o 
   2   2   0      917.39      829.85     19.70 o 
   3   2   0       75.96       68.95      3.26 o 
   4   2   0       74.69       81.88     10.51 o 
   5   2   0       25.55       25.03      4.98 o 
   1   3   0      345.28      320.72      8.79 o 
   2   3   0      532.00      475.02     12.34 o 
   3   3   0      742.71      682.68     20.58 o 
   4   3   0      374.28      392.94     15.09 o 
   5   3   0      103.97       97.99      8.80 o 
   6   3   0       52.88       41.91     11.49 o 
   0   4   0     8660.80     6420.03    390.41 o 
   1   4   0    11270.51     9115.98    396.92 o 
   2   4   0       15.05       17.52      2.07 o 
   3   4   0      155.69      139.63      6.06 o 
   4   4   0      354.51      416.23     48.20 o 
   5   4   0        0.19        1.26      1.81 o 
   6   4   0        2.58        1.34      2.31 o 
   1   5   0       16.74       12.46      1.68 o 
   2   5   0      476.72      438.21     10.81 o 
   3   5   0      464.84      461.22     13.97 o 
   4   5   0        0.92        0.67      1.34 o 
   5   5   0        0.40        3.03      2.51 o 
   6   5   0       33.50       26.61      5.37 o 
   0   6   0      831.37      846.75     34.29 o 
   1   6   0       26.37       25.41      2.14 o 
   2   6   0        2.96        2.05      0.86 o 
   3   6   0      641.35      753.51     30.27 o 
   4   6   0       82.72       77.27      8.90 o 
   5   6   0       16.34       20.96      3.99 o 
   6   6   0        0.53        1.42      2.99 o 
   1   7   0     2854.85     2947.48    108.79 o 
   2   7   0       53.53       55.61      3.91 o 
   3   7   0      491.87      554.13     50.54 o 
   4   7   0     2208.40     2197.26     76.01 o 
   5   7   0      103.03      105.13      5.57 o 
   6   7   0        0.89        0.11      1.64 o 
   0   8   0     6947.66     6478.66    412.52 o 
   1   8   0      199.05      194.76      7.10 o 
   2   8   0        0.75        0.05      1.00 o 
   3   8   0      155.64      151.13      6.49 o 
   4   8   0      171.38      186.63     13.26 o 
   5   8   0       10.49       23.44      6.31 o 
   6   8   0        6.34       14.44      7.15 o 
   1   9   0     1156.36     1212.38     38.84 o 
   2   9   0     2110.77     2134.21     81.97 o 
   3   9   0      790.65      750.75     20.52 o 
   4   9   0      190.90      227.02     23.18 o 
   5   9   0        2.13        1.05      1.41 o 
   6   9   0        2.95        1.39      3.66 o 
   0  10   0     3906.31     3970.23    226.64 o 
   1  10   0     2299.06     2350.97     86.31 o 
   2  10   0      313.79      334.24     10.86 o 
   3  10   0      157.87      140.41      5.71 o 
   4  10   0       14.42       13.23      2.37 o 
   5  10   0       25.33       22.75      3.23 o 
   6  10   0       10.63        5.64      3.88 o 
   1  11   0      432.85      465.08     15.48 o 
   2  11   0      128.89      138.93      5.06 o 
   3  11   0      346.78      343.51     18.30 o 
   4  11   0        0.44       -0.12      0.66 o 
   5  11   0       26.65       43.29     19.07 o 
   0  12   0        0.67       14.61      7.00 o 
   1  12   0      305.86      285.64     10.88 o 
   2  12   0       69.99       68.84      3.31 o 
   3  12   0        6.20       19.93     17.41 o 
   4  12   0      453.79      452.20     13.70 o 
   5  12   0       11.42        8.65      4.59 o 
   1  13   0        1.22        3.67      2.25 o 
   2  13   0      677.51      668.02     21.94 o 
   3  13   0      191.85      196.25     10.45 o 
   4  13   0       31.93       30.40      2.00 o 
   5  13   0        0.19       -0.28      2.08 o 
   0  14   0     3534.53     4049.15    244.50 o 
   1  14   0     1492.69     1579.94     56.90 o 
   2  14   0      147.72      145.14      6.76 o 
   3  14   0       35.66      115.13     59.46 o 
   4  14   0       95.46       95.15     10.26 o 
   5  14   0       97.89       99.76     11.97 o 
   1  15   0       16.57       22.31      3.56 o 
   2  15   0      141.31      145.21      7.21 o 
   3  15   0       63.31       61.36      7.34 o 
   4  15   0        8.75        8.58      3.51 o 
   5  15   0       62.47       59.96     11.04 o 
   0  16   0     3114.52     3386.18    209.23 o 
   1  16   0      173.29      169.47     10.26 o 
   2  16   0        9.91        8.57      2.67 o 
   3  16   0       90.34      100.08      7.81 o 
   4  16   0       82.04       75.05      9.82 o 
   5  16   0        1.67        3.69      3.00 o 
   1  17   0      163.47      170.42      9.08 o 
   2  17   0      531.79      532.76     24.49 o 
   3  17   0        2.50        3.21      1.49 o 
   4  17   0        0.04       -0.82      2.74 o 
   5  17   0       10.71        9.04      5.04 o 
   0  18   0      975.74     1009.31     51.17 o 
   1  18   0       20.38       20.46      4.09 o 
   2  18   0        5.28        4.99      1.80 o 
   3  18   0       13.14       11.63      2.25 o 
   4  18   0        0.26       -0.31      2.00 o 
   5  18   0        1.05        1.45      3.48 o 
   1  19   0       91.62      107.02      8.75 o 
   2  19   0      537.40      529.05     22.78 o 
   3  19   0       41.81       42.78      3.60 o 
   4  19   0      192.35      183.24     18.46 o 
   5  19   0       20.65       14.94      4.55 o 
   0  20   0      176.75      199.04     19.73 o 
   1  20   0        8.37       12.11      3.70 o 
   2  20   0      368.75      372.93     26.53 o 
   3  20   0        0.20       -0.20      0.76 o 
   4  20   0        2.65        0.69      1.67 o 
   1  21   0        0.89        0.71      2.25 o 
   2  21   0       42.49       40.29      5.74 o 
   3  21   0        0.00        0.01      1.03 o 
   4  21   0        4.35        0.32      2.14 o 
   0  22   0      293.87      321.47     20.38 o 
   1  22   0      108.71      120.60      9.63 o 
   2  22   0        9.80        7.04      2.95 o 
   3  22   0       74.86       81.86     15.88 o 
   4  22   0       28.33       31.36     11.67 o 
   1  23   0      151.00      166.81      9.80 o 
   2  23   0       65.66       63.51      6.46 o 
   3  23   0       37.37       47.27     12.82 o 
   4  23   0       11.81       14.84     11.47 o 
   0  24   0        7.85       13.27      9.03 o 
   1  24   0        1.38        0.22      1.87 o 
   2  24   0       17.26       18.88      4.27 o 
   3  24   0       92.16       97.10     16.59 o 
   4  24   0       38.34       44.61     16.64 o 
   1  25   0       42.74       42.49      7.85 o 
   2  25   0       53.54       63.40      5.56 o 
   3  25   0        9.47       10.92      8.88 o 
   0  26   0      892.69     1006.13     61.30 o 
   1  26   0      273.56      299.02     17.42 o 
   2  26   0        0.00       -0.04      1.53 o 
   3  26   0        5.02        6.67      7.69 o 
   1  27   0        9.94       12.69      5.48 o 
   2  27   0       85.66      104.66     20.81 o 
   3  27   0        6.98        7.16      7.13 o 
   0  28   0       36.16       34.32     13.23 o 
   1  28   0       11.02       13.76      5.54 o 
   2  28   0       81.41      101.78     20.50 o 
   1  29   0        1.20        0.13      1.42 o 
   2  29   0        0.08       -0.27      3.10 o 
   0  30   0       11.10       18.15      6.40 o 
   1  30   0       18.47       14.35      5.68 o 
   2   0   1       94.55      100.85      6.99 o 
   4   0   1     1528.44     1566.49     74.04 o 
   1   1   1     8829.20     6794.78    245.74 o 
   2   1   1       45.92       46.66      2.69 o 
   3   1   1      301.06      290.42      8.67 o 
   4   1   1       73.17       74.91      9.50 o 
   5   1   1      134.11      142.10     13.04 o 
   1   2   1      308.21      306.84      8.49 o 
   2   2   1     5545.48     4984.92    190.83 o 
   3   2   1      289.11      313.22     31.23 o 
   4   2   1       80.99       81.19      7.16 o 
   5   2   1       30.52       31.96      6.24 o 
   6   2   1        3.75        1.62      4.26 o 
   1   3   1     2541.37     2467.68     74.02 o 
   2   3   1      502.15      508.78     14.89 o 
   3   3   1      739.43      737.16     29.63 o 
   4   3   1       84.49       82.58      5.20 o 
   5   3   1       21.64       26.69      6.26 o 
   6   3   1       70.20       71.39     14.40 o 
   1   4   1    18122.69    12802.57    700.91 o 
   2   4   1     1272.23     1305.26     38.21 o 
   3   4   1      801.99      962.03     85.67 o 
   4   4   1       48.34       66.63     10.07 o 
   5   4   1      117.23      121.53     11.42 o 
   6   4   1        5.40        2.10      2.04 o 
   0   5   1     1613.96     1679.75     75.08 o 
   1   5   1     2973.85     3019.48     97.67 o 
   2   5   1       27.58       29.36      2.14 o 
   3   5   1      725.95      860.21    101.61 o 
   4   5   1       34.56       50.79     17.81 o 
   5   5   1        0.65       -0.53      1.96 o 
   6   5   1       30.76        0.09     16.51 o 
   1   6   1     5546.56     5261.33    199.85 o 
   2   6   1     1299.31     1353.55     43.05 o 
   3   6   1      616.11      651.97     47.36 o 
   4   6   1      164.75      163.09      7.33 o 
   5   6   1       44.99       48.53      5.18 o 
   6   6   1       16.37       17.03     21.36 o 
   0   7   1     6879.73     6271.12    389.14 o 
   1   7   1     3358.13     3384.93    114.68 o 
   2   7   1       78.77       77.94      2.79 o 
   3   7   1       88.15       83.88      4.25 o 
   4   7   1      491.23      515.98     19.06 o 
   5   7   1       96.70      102.42      5.55 o 
   6   7   1       13.55       10.54      4.75 o 
   1   8   1     3043.06     3275.56    124.50 o 
   2   8   1       40.97       42.24      1.70 o 
   3   8   1      311.14      309.82      8.42 o 
   4   8   1      341.34      407.31     37.18 o 
   5   8   1      191.57      196.96      8.62 o 
   6   8   1        0.55        1.12      1.56 o 
   0   9   1      233.94      200.09      8.85 o 
   1   9   1      238.14      252.80      8.99 o 
   2   9   1     2321.68     2539.00     77.98 o 
   3   9   1      168.59      184.97     10.95 o 
   4   9   1      196.37      199.04      7.19 o 
   5   9   1       23.92       22.50      3.69 o 
   6   9   1       43.78       50.87     11.39 o 
   1  10   1      543.23      591.35     18.14 o 
   2  10   1     2639.78     2805.30     99.60 o 
   3  10   1       94.50      107.23     11.46 o 
   4  10   1      135.34      138.41      7.28 o 
   5  10   1       87.90       81.16     10.53 o 
   6  10   1        9.17        9.19      9.29 o 
   0  11   1     2917.58     2948.01    155.55 o 
   1  11   1       16.33       21.50      2.89 o 
   2  11   1      321.82      334.40     10.80 o 
   3  11   1      369.52      331.23     16.37 o 
   4  11   1       10.31       10.67      5.70 o 
   5  11   1       17.34       20.47      5.47 o 
   1  12   1      465.36      453.56     14.83 o 
   2  12   1      110.32      111.55      4.31 o 
   3  12   1     1099.72     1072.00     63.82 o 
   4  12   1       42.82       45.21      7.22 o 
   5  12   1       21.61       16.82      6.05 o 
   0  13   1      338.19      331.57     15.70 o 
   1  13   1      271.98      272.41     10.03 o 
   2  13   1       64.50       67.21      6.74 o 
   3  13   1     1292.65     1362.97     85.15 o 
   4  13   1       18.61       16.66      6.33 o 
   5  13   1       20.34       23.02      4.25 o 
   1  14   1      226.28      226.30     10.95 o 
   2  14   1      258.06      252.74      9.63 o 
   3  14   1      401.10      438.18     60.54 o 
   4  14   1       14.04       10.72      3.52 o 
   5  14   1       31.15       34.60      6.89 o 
   0  15   1      312.58      342.92     19.58 o 
   1  15   1     1157.51     1246.60     45.92 o 
   2  15   1       88.99       95.64      5.54 o 
   3  15   1       34.65       33.11      8.89 o 
   4  15   1       59.70       56.85      8.06 o 
   5  15   1       12.68       10.18      3.61 o 
   1  16   1      880.32      912.47     35.77 o 
   2  16   1      573.79      563.07     20.31 o 
   3  16   1      217.96      227.34     31.27 o 
   4  16   1       15.40       18.05      5.54 o 
   5  16   1        5.09        3.45      3.73 o 
   0  17   1      529.94      525.75     28.87 o 
   1  17   1       80.20       83.84      6.86 o 
   2  17   1      531.03      533.88     20.69 o 
   3  17   1      168.95      178.57     18.10 o 
   4  17   1       16.13       16.15      5.71 o 
   5  17   1        5.71        5.72      4.59 o 
   1  18   1       51.90       70.26      6.83 o 
   2  18   1      199.35      190.05      9.64 o 
   3  18   1       40.22       44.97     11.93 o 
   4  18   1      182.29      184.14     18.33 o 
   5  18   1       28.75       32.04     19.61 o 
   0  19   1      455.72      452.55     24.11 o 
   1  19   1       37.74       36.61      5.78 o 
   2  19   1      391.90      394.25     15.17 o 
   3  19   1       65.14       62.94     13.32 o 
   4  19   1        7.11        4.53      4.72 o 
   5  19   1        2.29        2.07      7.02 o 
   1  20   1      255.73      272.21     16.65 o 
   2  20   1      291.37      296.63     19.83 o 
   3  20   1       51.02       42.98     10.73 o 
   4  20   1        7.68        8.51      3.43 o 
   0  21   1      198.61      216.46     17.24 o 
   1  21   1      101.69      103.54      8.67 o 
   2  21   1       38.34       36.54      5.46 o 
   3  21   1        0.84       -0.45      4.79 o 
   4  21   1        0.72        1.19      1.67 o 
   1  22   1      232.04      238.80     14.35 o 
   2  22   1        5.29        4.50      2.54 o 
   3  22   1       59.84       52.24      6.35 o 
   4  22   1       28.40       13.26      8.92 o 
   0  23   1      126.78      144.03     15.78 o 
   1  23   1       13.87       13.11      4.62 o 
   2  23   1       54.19       50.86      5.55 o 
   3  23   1       94.09      122.89     29.86 o 
   4  23   1        9.99       12.57     10.82 o 
   1  24   1      241.55      260.80     17.08 o 
   2  24   1       51.18       48.99      5.55 o 
   3  24   1       25.51       27.47     14.45 o 
   4  24   1        1.23       -0.61     10.64 o 
   0  25   1       29.28       41.90      9.69 o 
   1  25   1      100.39      113.24      8.90 o 
   2  25   1       58.94       56.22      6.16 o 
   3  25   1       24.75       28.03     13.76 o 
   1  26   1       17.01       20.31      5.10 o 
   2  26   1       45.27       45.29      7.46 o 
   3  26   1       17.69       16.39     10.05 o 
   0  27   1       16.70       15.38      9.78 o 
   1  27   1       61.23       61.40      8.53 o 
   2  27   1       12.03       10.58      5.26 o 
   3  27   1       28.36       26.71     12.22 o 
   1  28   1       42.03       46.21      8.25 o 
   2  28   1        6.44        6.20     11.28 o 
   0  29   1      155.73      179.47     16.73 o 
   1  29   1        1.87        0.60      1.95 o 
   2  29   1       15.46        9.92     11.96 o 
   1  30   1        6.35        5.81      3.76 o 
   2   0   2     2518.58     2342.13    125.40 o 
   4   0   2      771.17      759.39     39.41 o 
   1   1   2     3402.28     3138.18    129.92 o 
   2   1   2       74.01       68.11      4.34 o 
   3   1   2     2066.37     2041.03     68.32 o 
   4   1   2      181.03      188.07     11.80 o 
   5   1   2      149.21      149.98     13.42 o 
   6   1   2       22.48       15.08      5.74 o 
   0   2   2     2129.08     1982.76    125.45 o 
   1   2   2      975.80      991.18     57.65 o 
   2   2   2      720.83      737.89     53.46 o 
   3   2   2      463.52      483.50     19.59 o 
   4   2   2       30.89       30.66      4.72 o 
   5   2   2      208.06      212.84     14.22 o 
   6   2   2       38.75       48.90      7.09 o 
   1   3   2     6556.70     5935.55    203.33 o 
   2   3   2     1139.03     1129.01     33.00 o 
   3   3   2      979.85      938.97     27.61 o 
   4   3   2       26.49       31.97      4.99 o 
   5   3   2      352.91      355.10     21.16 o 
   6   3   2        0.12        0.12      2.69 o 
   0   4   2     6953.50     6031.27    361.86 o 
   1   4   2    13462.82    10509.71    546.05 o 
   2   4   2      993.39     1068.89     29.61 o 
   3   4   2      658.94      619.17     18.12 o 
   4   4   2       42.70       48.68      5.24 o 
   5   4   2      267.35      284.07     19.94 o 
   6   4   2       11.38       28.99     28.31 o 
   1   5   2     9437.07     8016.78    387.38 o 
   2   5   2      211.09      202.86      6.00 o 
   3   5   2      142.87      131.93     11.30 o 
   4   5   2      122.11      130.96      7.17 o 
   5   5   2       80.39       88.33     10.84 o 
   6   5   2        0.12        0.48      3.58 o 
   0   6   2     3474.44     3287.20    171.84 o 
   1   6   2      545.72      554.01     19.56 o 
   2   6   2      121.13      131.33      6.43 o 
   3   6   2      443.51      448.66     13.30 o 
   4   6   2      122.12      152.26     18.95 o 
   5   6   2        6.96        6.03      2.47 o 
   6   6   2        4.02        6.78      6.76 o 
   1   7   2      245.44      237.69      9.27 o 
   2   7   2      233.83      206.39     12.48 o 
   3   7   2      323.82      308.92      8.44 o 
   4   7   2      189.74      212.78     11.87 o 
   5   7   2        8.86        7.20      2.17 o 
   6   7   2        0.54        1.22      4.10 o 
   0   8   2      688.82      693.52     29.56 o 
   1   8   2      440.76      515.10     13.89 o 
   2   8   2     2193.09     2165.54     84.43 o 
   3   8   2      239.54      235.99     12.42 o 
   4   8   2      135.79      144.29      5.37 o 
   5   8   2      220.89      210.95      8.06 o 
   6   8   2       13.83       13.31     12.43 o 
   1   9   2      230.87      217.06      7.98 o 
   2   9   2     1788.86     1738.36     65.55 o 
   3   9   2      177.37      184.73     10.85 o 
   4   9   2      152.01      175.42     17.78 o 
   5   9   2        0.63        0.98      1.80 o 
   6   9   2        7.92        1.88      5.87 o 
   0  10   2     1934.22     1847.62    124.46 o 
   1  10   2     1161.02     1180.66     33.59 o 
   2  10   2      595.50      616.53     26.09 o 
   3  10   2      973.57      960.81     37.29 o 
   4  10   2       37.43       34.24      7.95 o 
   5  10   2       25.68       23.51      5.19 o 
   6  10   2       50.27       48.16     12.14 o 
   1  11   2     1468.07     1599.81     49.52 o 
   2  11   2      283.11      297.08     14.80 o 
   3  11   2       26.10       26.53      9.41 o 
   4  11   2      407.52      411.44     21.30 o 
   5  11   2       25.53       18.96      3.68 o 
   0  12   2     3818.11     3963.33    232.57 o 
   1  12   2      250.61      275.70     10.84 o 
   2  12   2      215.53      205.37      9.80 o 
   3  12   2      852.56      846.41     43.39 o 
   4  12   2      194.69      210.09     15.87 o 
   5  12   2       55.63       53.37      8.21 o 
   1  13   2     2087.74     2163.06     82.95 o 
   2  13   2      578.69      580.74     24.85 o 
   3  13   2      284.97      293.49     41.64 o 
   4  13   2       38.23       45.13      6.47 o 
   5  13   2        6.89        3.44      4.06 o 
   0  14   2      499.23      521.08     26.43 o 
   1  14   2     1057.41     1066.97     40.11 o 
   2  14   2       55.84       53.91      2.34 o 
   3  14   2       63.54       54.48     14.90 o 
   4  14   2       21.95       19.43      5.55 o 
   5  14   2        5.19        4.94      4.02 o 
   1  15   2      428.47      453.77     18.77 o 
   2  15   2      496.84      484.48     16.67 o 
   3  15   2      145.32      150.45     16.73 o 
   4  15   2       88.10       78.23      8.80 o 
   5  15   2      124.02      126.39     20.14 o 
   0  16   2        7.25       13.83      3.45 o 
   1  16   2      652.81      662.89     26.40 o 
   2  16   2      271.83      256.34     13.24 o 
   3  16   2       25.03       31.57      9.25 o 
   4  16   2        9.39        8.18      3.97 o 
   5  16   2       20.33       22.55     12.00 o 
   1  17   2      625.71      629.61     24.58 o 
   2  17   2      317.81      316.39     12.96 o 
   3  17   2       51.21       56.57     12.33 o 
   4  17   2       21.50       25.58      5.62 o 
   5  17   2        5.98        4.58      7.12 o 
   0  18   2      197.36      208.47     13.70 o 
   1  18   2       41.10       36.43      5.01 o 
   2  18   2      146.72      139.32      7.18 o 
   3  18   2       15.13       12.92      7.11 o 
   4  18   2        9.88        9.69      3.19 o 
   5  18   2        2.91        5.24      9.88 o 
   1  19   2      187.21      197.04     11.16 o 
   2  19   2       57.59       50.69      4.57 o 
   3  19   2        0.51        1.30      1.36 o 
   4  19   2      160.23      163.45     13.86 o 
   5  19   2       38.67       41.40     19.34 o 
   0  20   2       98.95      110.59     11.79 o 
   1  20   2       75.37       80.89      9.65 o 
   2  20   2      169.32      165.90      9.04 o 
   3  20   2       20.24       19.48      4.55 o 
   4  20   2       57.70       47.55      7.82 o 
   1  21   2       45.62       41.36      6.06 o 
   2  21   2      106.22      114.96     17.19 o 
   3  21   2       40.05       39.96      5.84 o 
   4  21   2        0.09       -0.04      0.98 o 
   0  22   2      406.29      440.09     36.76 o 
   1  22   2      482.83      497.75     22.94 o 
   2  22   2        4.03        6.30      2.27 o 
   3  22   2       71.23       65.46      7.50 o 
   4  22   2       55.95       50.42      6.21 o 
   1  23   2       16.74       17.62      4.20 o 
   2  23   2        0.68        0.51      1.38 o 
   3  23   2      174.57      161.16     18.76 o 
   4  23   2        3.55       -0.17      1.96 o 
   0  24   2       23.84       25.19      6.56 o 
   1  24   2       30.84       37.00      6.33 o 
   2  24   2        1.86        1.73      1.63 o 
   3  24   2       63.33       76.07     19.82 o 
   1  25   2       19.52       19.03      6.33 o 
   2  25   2       30.91       31.52      4.90 o 
   3  25   2       53.53       50.30     16.82 o 
   0  26   2        3.32        4.83      4.89 o 
   1  26   2       52.09       64.98      9.66 o 
   2  26   2       57.75       55.13      6.81 o 
   3  26   2       88.42       78.08     17.58 o 
   1  27   2       32.19       36.32      6.20 o 
   2  27   2       51.42       53.60      7.07 o 
   3  27   2       29.22       30.48     16.52 o 
   0  28   2       70.97       75.95     16.84 o 
   1  28   2       34.71       30.31      4.80 o 
   2  28   2       45.97       48.71      8.29 o 
   1  29   2       27.52       31.38      5.15 o 
   2  29   2        9.40        6.46      6.08 o 
   0  30   2       23.85       27.75      7.23 o 
   1  30   2        8.26        7.27      4.02 o 
   2   0   3     6746.29     6131.95    561.46 o 
   4   0   3      273.22      280.41     20.08 o 
   6   0   3      153.14      133.16     14.63 o 
   0   1   3    11478.24     9747.33    676.48 o 
   1   1   3     1432.59     1503.46     69.57 o 
   2   1   3      303.23      312.26     14.74 o 
   3   1   3      770.96      794.39     30.66 o 
   4   1   3       88.17      143.91     38.74 o 
   5   1   3       51.72       46.07     15.41 o 
   6   1   3        9.28        6.88      4.05 o 
   1   2   3      945.94      964.45     29.83 o 
   2   2   3     1147.33     1288.61    289.58 o 
   3   2   3      269.49      286.19     23.31 o 
   4   2   3      150.71      142.39      8.57 o 
   5   2   3        2.95        2.85      2.63 o 
   6   2   3       20.61       14.31      5.66 o 
   0   3   3     3138.91     3110.26    222.36 o 
   1   3   3    13699.05    11461.33    603.66 o 
   2   3   3     1886.16     2003.38     82.57 o 
   3   3   3      206.71      219.79     30.87 o 
   4   3   3       55.29       87.35     36.43 o 
   5   3   3       36.71       68.10     35.11 o 
   6   3   3       77.30       82.73     20.73 o 
   1   4   3     4263.64     4618.82    167.07 o 
   2   4   3      189.61      174.53      6.44 o 
   3   4   3      162.27      161.70      6.68 o 
   4   4   3      209.24      225.47     15.45 o 
   5   4   3      369.44      351.02     19.47 o 
   6   4   3        1.99        1.09      3.90 o 
   0   5   3     7441.69     6738.19    610.10 o 
   1   5   3      169.42      161.28      7.17 o 
   2   5   3     2870.26     3061.30    101.37 o 
   3   5   3      184.96      201.23     31.85 o 
   4   5   3      242.86      245.35     10.59 o 
   5   5   3       26.43       28.53      7.42 o 
   6   5   3        3.09        1.34      4.89 o 
   1   6   3     4032.94     3912.77    162.38 o 
   2   6   3      171.80      209.88     49.40 o 
   3   6   3      367.82      391.78     15.83 o 
   4   6   3      116.52      158.74     22.61 o 
   5   6   3       40.50       35.27      4.14 o 
   6   6   3        6.80        0.04      5.48 o 
   0   7   3     9990.51     6700.27   1601.99 o 
   1   7   3      886.86      864.06     30.06 o 
   2   7   3     1415.66     1507.06     46.76 o 
   3   7   3       16.50       18.81      5.30 o 
   4   7   3      304.87      309.02     10.03 o 
   5   7   3       42.20       41.49      3.47 o 
   6   7   3        2.27       -0.03      4.37 o 
   1   8   3     1172.45     1193.88     41.54 o 
   2   8   3      730.44      754.29     30.89 o 
   3   8   3      271.54      262.31     12.12 o 
   4   8   3       78.09       81.90      8.00 o 
   5   8   3       17.81       18.49      9.10 o 
   6   8   3       11.47       -0.14      6.55 o 
   0   9   3     1709.04     1674.94     82.87 o 
   1   9   3      862.84      865.36     27.85 o 
   2   9   3     2224.27     2160.47     92.49 o 
   3   9   3      170.40      195.97     13.51 o 
   4   9   3       42.83       39.23      3.78 o 
   5   9   3       65.45       61.47      7.62 o 
   6   9   3       13.28        0.04      9.12 o 
   1  10   3      335.56      378.19     15.64 o 
   2  10   3     1412.43     1352.20     53.99 o 
   3  10   3       63.79       58.88      5.26 o 
   4  10   3      131.29      120.51      8.15 o 
   5  10   3       61.87       60.90      7.37 o 
   0  11   3     5582.26     5630.52    360.72 o 
   1  11   3     1337.86     1303.88     40.23 o 
   2  11   3      240.64      249.68     12.26 o 
   3  11   3       59.95       58.78      6.16 o 
   4  11   3       57.50       72.82      7.25 o 
   5  11   3        4.91        5.39      3.29 o 
   1  12   3      338.28      328.47     10.10 o 
   2  12   3      168.47      162.00      8.13 o 
   3  12   3      110.84      100.18     10.65 o 
   4  12   3      247.70      241.95     16.04 o 
   5  12   3       10.44        5.43      9.02 o 
   0  13   3      985.28     1043.79     48.13 o 
   1  13   3      163.13      169.62      8.12 o 
   2  13   3      131.71      133.16     10.20 o 
   3  13   3      165.85      176.87     23.47 o 
   4  13   3       21.51       16.71      4.49 o 
   5  13   3      142.51      136.44     24.66 o 
   1  14   3      220.76      224.23     10.41 o 
   2  14   3       26.43       20.73      3.91 o 
   3  14   3       73.95       64.13     12.09 o 
   4  14   3      101.08       82.41      7.39 o 
   5  14   3       37.70       40.15     18.86 o 
   0  15   3        4.48        6.13      2.58 o 
   1  15   3      421.96      400.40     14.97 o 
   2  15   3      330.44      347.75     19.27 o 
   3  15   3       87.37       78.85     17.36 o 
   4  15   3        7.84        6.02      3.36 o 
   5  15   3        1.56        0.34      7.04 o 
   1  16   3      434.05      423.23     15.48 o 
   2  16   3      688.81      676.65     38.08 o 
   3  16   3      852.44      913.77     55.24 o 
   4  16   3      112.66      100.63      8.91 o 
   5  16   3       17.26       15.79     13.01 o 
   0  17   3     1006.30     1021.00     54.17 o 
   1  17   3       22.52       24.81      3.68 o 
   2  17   3      365.89      361.83     20.83 o 
   3  17   3       88.99       80.08      7.12 o 
   4  17   3       22.69       22.44      5.16 o 
   5  17   3       10.88       14.63     12.47 o 
   1  18   3       19.20       19.24      3.56 o 
   2  18   3       52.86       47.16      6.31 o 
   3  18   3       65.78       59.08      7.22 o 
   4  18   3       26.47       28.04      5.96 o 
   5  18   3        7.70        8.26     11.49 o 
   0  19   3      840.21      902.60     51.10 o 
   1  19   3      393.64      398.30     16.29 o 
   2  19   3       21.84       24.62      6.40 o 
   3  19   3       60.83       51.44      6.79 o 
   4  19   3        7.05        7.07      3.77 o 
   1  20   3      435.05      437.25     18.51 o 
   2  20   3      428.39      464.25     27.35 o 
   3  20   3       51.07       44.19      6.77 o 
   4  20   3       51.27       54.58     13.77 o 
   0  21   3      498.20      524.88     30.19 o 
   1  21   3      170.07      165.83     10.66 o 
   2  21   3      236.14      246.66     22.59 o 
   3  21   3       94.60       87.91      7.16 o 
   4  21   3        7.67        7.05     11.63 o 
   1  22   3        4.25        4.66      2.85 o 
   2  22   3       74.88       73.77     15.57 o 
   3  22   3        3.45        2.87      2.27 o 
   4  22   3        7.25        6.58      7.71 o 
   0  23   3      692.49      755.90     49.53 o 
   1  23   3      200.84      198.10     11.22 o 
   2  23   3        2.27        2.23      1.42 o 
   3  23   3       12.80       10.06      4.50 o 
   4  23   3       24.27       27.21     12.33 o 
   1  24   3       35.20       33.87      5.03 o 
   2  24   3        0.62        2.70      3.23 o 
   3  24   3      111.85      109.09     13.81 o 
   0  25   3       77.56       76.49     16.76 o 
   1  25   3        7.87        8.20      2.75 o 
   2  25   3       41.87       35.45      8.29 o 
   3  25   3       38.50       39.47     13.54 o 
   1  26   3       15.33       12.30      3.49 o 
   2  26   3       30.43       27.89      7.54 o 
   3  26   3       41.30       46.60     14.48 o 
   0  27   3      107.91      108.76     15.21 o 
   1  27   3       11.44       12.98      5.41 o 
   2  27   3       27.32       24.81      7.38 o 
   1  28   3       13.37       14.46      5.43 o 
   2  28   3        5.85        4.33      4.60 o 
   0  29   3       70.85       81.42     13.26 o 
   1  29   3       11.63        9.40      4.16 o 
   1  30   3       48.57       57.16      9.84 o 
   0   0   4     6360.95     6453.74    570.80 o 
   2   0   4      899.15      892.10     43.21 o 
   4   0   4       38.06       36.52     11.04 o 
   6   0   4      156.35      145.37     21.54 o 
   1   1   4     5380.72     5132.30    213.81 o 
   2   1   4      810.15      795.47     30.54 o 
   3   1   4       10.06        8.59      3.25 o 
   4   1   4      373.59      377.15     17.29 o 
   5   1   4      123.90      118.97     12.82 o 
   6   1   4        6.68        5.35      3.31 o 
   0   2   4     2524.08     2650.41    132.09 o 
   1   2   4      818.02      770.96     23.21 o 
   2   2   4     1443.14     1654.62    449.05 o 
   3   2   4      365.38      372.73     16.37 o 
   4   2   4       10.88       12.32      2.47 o 
   5   2   4       35.37       27.95      9.97 o 
   6   2   4       64.30       64.79     10.86 o 
   1   3   4     1522.98     1499.29     49.22 o 
   2   3   4     1683.83     1813.29    244.78 o 
   3   3   4      107.64       99.54      6.00 o 
   4   3   4        2.20        2.58      2.15 o 
   5   3   4      106.75      114.09      9.25 o 
   6   3   4       28.40       27.55     14.36 o 
   0   4   4       89.01       66.94      6.64 o 
   1   4   4      700.46      720.05     25.18 o 
   2   4   4      527.71      565.49     22.51 o 
   3   4   4       14.39       13.53      2.72 o 
   4   4   4      173.27      167.58      9.92 o 
   5   4   4       83.98       80.30      6.06 o 
   6   4   4       32.19       27.82     12.47 o 
   1   5   4      403.35      421.98     52.38 o 
   2   5   4     1918.11     2033.30    125.00 o 
   3   5   4      518.52      515.40     19.04 o 
   4   5   4       52.82       53.33      6.00 o 
   5   5   4       50.94       57.66      6.44 o 
   6   5   4        3.36        1.24      4.41 o 
   0   6   4     1358.83     1184.57     73.13 o 
   1   6   4     4198.63     4327.54    179.52 o 
   2   6   4       37.37       41.18      2.44 o 
   3   6   4      101.81       99.34     19.29 o 
   4   6   4      423.05      413.38     25.68 o 
   5   6   4       93.63      102.07      7.15 o 
   6   6   4       10.20        2.52      6.20 o 
   1   7   4     1139.45     1175.93     39.84 o 
   2   7   4     5597.19     5583.75    263.34 o 
   3   7   4       85.35      117.99     29.43 o 
   4   7   4      302.87      311.61      9.87 o 
   5   7   4      105.17       89.50     16.27 o 
   6   7   4       23.17       -0.17     10.11 o 
   0   8   4      118.29       98.28     32.75 o 
   1   8   4     1703.02     1695.67     53.10 o 
   2   8   4      980.87     1101.19    191.93 o 
   3   8   4      357.67      334.64     16.47 o 
   4   8   4       95.07       85.44     15.95 o 
   5   8   4       64.85       63.39     12.83 o 
   6   8   4        7.32       -0.18     11.22 o 
   1   9   4      348.85      409.02     30.38 o 
   2   9   4     3517.01     3268.74    140.48 o 
   3   9   4      460.48      443.15     24.67 o 
   4   9   4      155.95      133.47     14.73 o 
   5   9   4       30.44       26.92     10.09 o 
   0  10   4      817.97      749.60     28.57 o 
   1  10   4      321.56      349.71     15.39 o 
   2  10   4      729.54      824.62     70.88 o 
   3  10   4      306.95      291.92     16.04 o 
   4  10   4        8.90        7.33      5.61 o 
   5  10   4        8.22        6.57      7.18 o 
   1  11   4      263.65      274.23     12.06 o 
   2  11   4      121.60      129.60      8.53 o 
   3  11   4       52.05       53.51     12.91 o 
   4  11   4       51.75       49.47      5.37 o 
   5  11   4       12.31        3.17      6.14 o 
   0  12   4     1552.89     1566.84     64.91 o 
   1  12   4      289.51      303.26     13.80 o 
   2  12   4       78.57       70.73      5.35 o 
   3  12   4      353.75      331.40     34.77 o 
   4  12   4       36.51       30.20      7.49 o 
   5  12   4        0.87       -0.74      3.06 o 
   1  13   4      805.77      799.89     32.68 o 
   2  13   4      278.56      261.00     14.10 o 
   3  13   4     1190.14     1114.58     52.01 o 
   4  13   4       16.26       12.10      3.27 o 
   5  13   4       39.92       44.11     14.42 o 
   0  14   4      140.02      138.15      7.18 o 
   1  14   4      361.85      330.62     16.93 o 
   2  14   4      205.59      195.68     12.93 o 
   3  14   4       48.21       40.30      4.02 o 
   4  14   4      144.53      123.26     10.46 o 
   5  14   4       23.41       23.27     18.22 o 
   1  15   4      376.73      342.94     14.39 o 
   2  15   4       95.19       83.46      8.10 o 
   3  15   4      139.16      147.12     21.00 o 
   4  15   4       64.38       53.37      5.22 o 
   5  15   4       36.86       36.52     15.98 o 
   0  16   4      276.00      272.81     13.77 o 
   1  16   4      742.27      755.96     26.19 o 
   2  16   4      322.93      308.90     22.08 o 
   3  16   4        3.10        1.98      2.19 o 
   4  16   4       55.75       44.27      6.02 o 
   5  16   4       12.85       13.19     11.16 o 
   1  17   4      491.69      480.82     18.83 o 
   2  17   4      284.47      247.75     22.28 o 
   3  17   4       22.72       20.67      5.52 o 
   4  17   4       76.89       69.10     26.30 o 
   5  17   4       24.56       15.50     11.63 o 
   0  18   4      600.42      591.36     35.06 o 
   1  18   4      125.04      119.69      8.25 o 
   2  18   4      287.01      269.76     19.23 o 
   3  18   4       65.68       58.35      7.83 o 
   4  18   4       50.58       51.79     19.17 o 
   5  18   4        1.25        1.70      9.32 o 
   1  19   4      112.00      107.33      8.51 o 
   2  19   4       91.19       75.50      8.55 o 
   3  19   4       60.45       58.56      7.77 o 
   4  19   4       67.53       70.74     16.46 o 
   0  20   4      186.30      186.63     14.05 o 
   1  20   4      674.23      708.30     28.60 o 
   2  20   4      120.06      112.26     10.28 o 
   3  20   4       15.10       14.36      3.68 o 
   4  20   4        7.40        6.55      6.57 o 
   1  21   4       46.91       43.33      6.18 o 
   2  21   4      262.23      282.77     16.33 o 
   3  21   4       50.54       44.33      6.06 o 
   4  21   4        5.97        5.36      7.49 o 
   0  22   4      359.36      380.73     29.57 o 
   1  22   4       42.71       42.50      5.90 o 
   2  22   4       93.50       81.51     10.35 o 
   3  22   4        7.01        7.20      4.74 o 
   4  22   4        1.95        3.02      6.79 o 
   1  23   4       40.33       36.53      5.70 o 
   2  23   4       84.81       91.37     11.16 o 
   3  23   4       77.81       77.47     10.83 o 
   4  23   4       43.40       46.93     36.70 o 
   0  24   4      223.11      221.78     17.04 o 
   1  24   4        5.62        5.46      3.42 o 
   2  24   4       14.78       15.99      6.14 o 
   3  24   4       16.74       14.37      6.05 o 
   1  25   4       19.00       15.19      4.79 o 
   2  25   4        8.04        6.01      5.41 o 
   3  25   4       19.42       15.22      5.69 o 
   0  26   4       85.75       85.03     12.40 o 
   1  26   4       94.35      103.16      9.69 o 
   2  26   4       10.91        8.11      5.03 o 
   3  26   4       58.25       54.75     14.85 o 
   1  27   4        9.74        8.28      3.68 o 
   2  27   4       59.42       61.17     10.39 o 
   0  28   4      135.50      131.98     11.70 o 
   1  28   4       25.64       24.39      4.34 o 
   2  28   4       23.82       20.21      7.24 o 
   1  29   4       29.24       29.42      7.94 o 
   0  30   4       38.86       41.93      8.75 o 
   2   0   5      701.59      693.19     38.41 o 
   4   0   5      258.99      256.46     17.77 o 
   6   0   5       35.59       31.23     10.14 o 
   0   1   5     9739.95     9349.81    659.67 o 
   1   1   5     2577.46     2629.06    109.57 o 
   2   1   5      239.54      226.67     10.81 o 
   3   1   5     1123.35     1145.92     47.91 o 
   4   1   5      137.14      120.30     28.79 o 
   5   1   5      101.65      102.61     10.68 o 
   6   1   5       72.00       73.58     15.97 o 
   1   2   5      112.11      118.24      5.81 o 
   2   2   5      590.02      595.84     65.23 o 
   3   2   5      128.54      131.05      7.63 o 
   4   2   5       41.37       40.57      5.83 o 
   5   2   5       18.88       14.84      5.61 o 
   6   2   5        1.77        1.53      2.42 o 
   0   3   5      942.61      934.58     56.17 o 
   1   3   5     1805.05     1703.76     57.59 o 
   2   3   5     1965.63     2161.16     99.35 o 
   3   3   5      904.93      878.88     34.54 o 
   4   3   5        1.95        3.05      2.80 o 
   5   3   5       31.36       32.28      5.63 o 
   6   3   5       19.37       19.74      6.64 o 
   1   4   5      257.93      256.21     28.47 o 
   2   4   5      355.47      371.13     17.94 o 
   3   4   5      345.42      317.45     16.61 o 
   4   4   5      179.31      184.89     10.39 o 
   5   4   5       20.53       16.98      2.93 o 
   6   4   5       14.52       10.68      8.26 o 
   0   5   5      774.73      673.45     49.62 o 
   1   5   5      863.70     3181.42    273.06 o 
   2   5   5     1429.54     1473.80     63.94 o 
   3   5   5      105.64      125.98     26.14 o 
   4   5   5       82.06      103.85     48.67 o 
   5   5   5       66.59       54.45      5.63 o 
   6   5   5        2.69        5.38      7.09 o 
   1   6   5     5196.35     5394.96    237.34 o 
   2   6   5      114.06      124.43      6.49 o 
   3   6   5      395.05      412.86     16.91 o 
   4   6   5      264.36      253.70     11.68 o 
   5   6   5        9.65        8.28      6.30 o 
   6   6   5        0.79        0.89      2.92 o 
   0   7   5     1663.64     1549.52    114.32 o 
   1   7   5      306.93      361.67     15.83 o 
   2   7   5     1098.79     1030.70     48.92 o 
   3   7   5      116.96      124.98     25.71 o 
   4   7   5       23.76       43.52     16.29 o 
   5   7   5       83.06      104.14     31.81 o 
   1   8   5      370.16      394.83     23.16 o 
   2   8   5      423.35      436.53     87.85 o 
   3   8   5      565.54      598.57     38.72 o 
   4   8   5      163.51      169.89     19.01 o 
   5   8   5      292.95      313.68     29.87 o 
   0   9   5      648.84      660.44     42.89 o 
   1   9   5      439.33      425.70     15.00 o 
   2   9   5       13.51       48.31     20.29 o 
   3   9   5       98.44      155.19     50.25 o 
   4   9   5        0.08        1.35      2.80 o 
   5   9   5       16.09       11.65      7.62 o 
   1  10   5      502.53      473.21     16.98 o 
   2  10   5      100.54       83.09      3.61 o 
   3  10   5      389.41      388.82     31.64 o 
   4  10   5        1.02        1.86      3.51 o 
   5  10   5      139.56      141.96     23.47 o 
   0  11   5      726.95      659.90     33.15 o 
   1  11   5      608.60      599.12     21.23 o 
   2  11   5      245.03      245.16      8.54 o 
   3  11   5      232.31      248.14     22.93 o 
   4  11   5      200.61      214.08     24.24 o 
   5  11   5       33.01       10.24     15.48 o 
   1  12   5      258.29      237.23      9.54 o 
   2  12   5      180.26      181.93      9.89 o 
   3  12   5      318.32      338.39     29.00 o 
   4  12   5      256.42      254.37     25.34 o 
   5  12   5       60.77       68.72     16.02 o 
   0  13   5      218.09      234.17     13.45 o 
   1  13   5      271.81      249.97     10.04 o 
   2  13   5       13.50       15.38      3.61 o 
   3  13   5      367.11      297.98     30.88 o 
   4  13   5       78.07       77.78     14.88 o 
   5  13   5       50.95       52.10     14.23 o 
   1  14   5       15.26       15.08      3.00 o 
   2  14   5      146.80      141.82     10.25 o 
   3  14   5       33.79       28.47      6.93 o 
   4  14   5       27.82       28.25     12.61 o 
   5  14   5       32.07       10.40     11.92 o 
   0  15   5      166.90      162.69     10.62 o 
   1  15   5      556.47      553.20     28.55 o 
   2  15   5       53.41       52.47      6.51 o 
   3  15   5      351.77      307.14     13.85 o 
   4  15   5       42.75       39.47     13.20 o 
   5  15   5       17.89       18.32     11.08 o 
   1  16   5       34.73       35.26      8.38 o 
   2  16   5      267.10      254.54     16.57 o 
   3  16   5      131.28      130.17     13.03 o 
   4  16   5       44.02       41.43     12.72 o 
   5  16   5       22.66       20.76     12.18 o 
   0  17   5       57.95       57.59      6.10 o 
   1  17   5      279.77      268.35     19.83 o 
   2  17   5       69.10       62.57     12.70 o 
   3  17   5      102.92       95.23     12.81 o 
   4  17   5       12.53       15.82      9.96 o 
   5  17   5       11.65        8.76     10.12 o 
   1  18   5       44.79       43.55      6.78 o 
   2  18   5       55.54       58.62     12.85 o 
   3  18   5       63.44       56.11     11.00 o 
   4  18   5      149.09      145.51     28.65 o 
   0  19   5      348.27      354.50     21.06 o 
   1  19   5      318.81      305.16     16.50 o 
   2  19   5      222.37      205.51     16.78 o 
   3  19   5       94.21       90.42      9.30 o 
   4  19   5       33.16       23.96     22.94 o 
   1  20   5      188.18      186.56     12.79 o 
   2  20   5      296.82      295.65     20.92 o 
   3  20   5       35.01       30.50      5.75 o 
   4  20   5       55.34       58.52     25.18 o 
   0  21   5       97.89       99.54     14.27 o 
   1  21   5       28.31       28.48      5.66 o 
   2  21   5       66.38       58.16      8.21 o 
   3  21   5       70.75       61.08      9.67 o 
   4  21   5       38.94       35.12     16.11 o 
   1  22   5       50.24       51.40      5.44 o 
   2  22   5       63.71       61.74      7.93 o 
   3  22   5       14.54       12.89      5.79 o 
   4  22   5        3.24        2.87      8.12 o 
   0  23   5      399.66      420.89     25.81 o 
   1  23   5       30.39       27.91      4.50 o 
   2  23   5       43.15       41.67      6.62 o 
   3  23   5        3.31        3.30      4.11 o 
   1  24   5      141.51      143.98      9.14 o 
   2  24   5       23.69       25.92      5.47 o 
   3  24   5        5.53        3.03      4.74 o 
   0  25   5      485.24      504.86     31.04 o 
   1  25   5       13.05       10.29      3.68 o 
   2  25   5       39.69       37.39      7.00 o 
   3  25   5       42.53       39.24      9.15 o 
   1  26   5      107.04      100.52      9.50 o 
   2  26   5       19.36       23.05      5.86 o 
   0  27   5       18.94       16.87      4.98 o 
   1  27   5       96.56      101.46     12.01 o 
   2  27   5        0.75        1.53      3.25 o 
   1  28   5       28.40       27.73      7.00 o 
   2  28   5        5.12        3.26      2.19 o 
   0  29   5       15.88        7.18      4.57 o 
   1  29   5        6.77        4.47      3.94 o 
   0   0   6     3262.45     3120.13    235.91 o 
   2   0   6       56.71       41.28     10.59 o 
   4   0   6      184.79      171.21     18.84 o 
   1   1   6      560.92      538.26     20.09 o 
   2   1   6     1007.80     1004.14     44.91 o 
   3   1   6      416.54      413.75     18.16 o 
   4   1   6       75.67       85.62      6.33 o 
   5   1   6       34.59       31.86      4.85 o 
   6   1   6        9.17        4.22      5.56 o 
   0   2   6     4607.77     4777.99    288.83 o 
   1   2   6     1044.28     1011.70     37.75 o 
   2   2   6      279.78      265.06     15.88 o 
   3   2   6        7.04        6.57      3.72 o 
   4   2   6       75.51       63.01      6.97 o 
   5   2   6       10.25       10.35      4.13 o 
   6   2   6       21.12       20.01      9.51 o 
   1   3   6     1471.33     1564.46     63.47 o 
   2   3   6      548.81      527.71     20.23 o 
   3   3   6      206.52      196.20     13.56 o 
   4   3   6      445.49      440.53     21.98 o 
   5   3   6       59.38       60.51      5.53 o 
   6   3   6        1.44        1.17      2.78 o 
   0   4   6     2314.78     2233.65    162.51 o 
   1   4   6     1925.07     1874.23     68.67 o 
   2   4   6       85.45       78.39      5.52 o 
   3   4   6      630.65      632.38     27.07 o 
   4   4   6      137.97      176.99     66.93 o 
   5   4   6       19.88       20.84      4.54 o 
   1   5   6      454.44      400.90     13.77 o 
   2   5   6      607.23      593.81     28.20 o 
   3   5   6      291.33      298.74     14.61 o 
   4   5   6      102.86      142.23     49.58 o 
   5   5   6       67.50       53.80      9.43 o 
   0   6   6     1178.28     1105.97     72.86 o 
   1   6   6      668.07      616.65     25.89 o 
   2   6   6      377.68      405.79     16.13 o 
   3   6   6      281.06      279.21     17.27 o 
   4   6   6      307.56      289.81     13.43 o 
   5   6   6        7.78       42.80     45.90 o 
   1   7   6      701.33      975.59    195.78 o 
   2   7   6      940.64      974.55     45.10 o 
   3   7   6       97.12      108.38      6.24 o 
   4   7   6      147.86      207.35     97.54 o 
   5   7   6       31.08       30.88      9.87 o 
   0   8   6      402.75      375.63     27.73 o 
   1   8   6     2583.44     2631.97    106.45 o 
   2   8   6       18.02       21.15      5.56 o 
   3   8   6      405.06      443.14     33.74 o 
   4   8   6       20.76       77.52     52.36 o 
   5   8   6       11.08       10.75      6.35 o 
   1   9   6      391.96      453.37     22.82 o 
   2   9   6      209.08      191.58     13.57 o 
   3   9   6      226.80      330.33    107.01 o 
   4   9   6      237.54      232.35     24.45 o 
   5   9   6       42.72       36.94     11.20 o 
   0  10   6     4004.07     2755.96    893.39 o 
   1  10   6      380.89      388.15     15.64 o 
   2  10   6        9.48       19.85     13.65 o 
   3  10   6      580.74      553.98     37.37 o 
   4  10   6       56.91       53.49     11.27 o 
   5  10   6       64.36       67.62     14.90 o 
   1  11   6      166.25      167.36      7.86 o 
   2  11   6        2.34        4.95      0.87 o 
   3  11   6      118.92      140.83     32.53 o 
   4  11   6       13.21       14.15      8.02 o 
   5  11   6       42.71       33.68     11.52 o 
   0  12   6     2364.20     2192.45    119.56 o 
   1  12   6       80.39       66.03      5.82 o 
   2  12   6      119.25      111.67      5.18 o 
   3  12   6      206.41      209.25     23.97 o 
   4  12   6       15.10       15.70      9.32 o 
   5  12   6       51.53       48.24     12.50 o 
   1  13   6      316.25      315.80     14.20 o 
   2  13   6      265.73      251.18      9.75 o 
   3  13   6      305.66      302.18     29.86 o 
   4  13   6      119.70      114.15     21.90 o 
   5  13   6       47.73       43.78     13.85 o 
   0  14   6     1710.04     1671.17     95.48 o 
   1  14   6      262.27      252.40     14.03 o 
   2  14   6       71.82       69.62      5.42 o 
   3  14   6       21.44       18.86      5.15 o 
   4  14   6       15.58       15.98      9.19 o 
   5  14   6       37.36       39.90     14.58 o 
   1  15   6      153.00      152.80      9.07 o 
   2  15   6      295.89      280.00     13.43 o 
   3  15   6        5.17        6.40      3.64 o 
   4  15   6       23.36       21.18      9.48 o 
   5  15   6       23.00        8.07      9.77 o 
   0  16   6      706.53      682.34     46.36 o 
   1  16   6      298.17      270.98     16.65 o 
   2  16   6      129.52      121.33      8.46 o 
   3  16   6        0.83        0.83      3.93 o 
   4  16   6       44.13       37.71     12.75 o 
   5  16   6       36.67       29.58     11.65 o 
   1  17   6      483.70      427.93     48.84 o 
   2  17   6      220.32      225.09     12.37 o 
   3  17   6       29.43       26.44      1.54 o 
   4  17   6      162.87      165.81     31.14 o 
   0  18   6     1038.82     1000.63     61.64 o 
   1  18   6       80.41       62.39     10.03 o 
   2  18   6       65.59       59.74      4.81 o 
   3  18   6       49.36       40.15      3.76 o 
   4  18   6       69.23       73.89     21.66 o 
   1  19   6      724.91      705.69     33.45 o 
   2  19   6       55.87       50.64      6.70 o 
   3  19   6        2.29        1.42      1.35 o 
   4  19   6       19.77       18.83     11.07 o 
   0  20   6      398.19      383.03     28.62 o 
   1  20   6       15.45       13.83      5.98 o 
   2  20   6      139.57      121.66     10.29 o 
   3  20   6       22.05       20.30      5.38 o 
   4  20   6        3.09       -0.29      4.87 o 
   1  21   6      217.73      221.19     16.47 o 
   2  21   6      115.92      109.09     10.12 o 
   3  21   6       36.55       29.42      8.14 o 
   4  21   6        4.61        1.88      6.83 o 
   0  22   6       51.54       59.70     11.38 o 
   1  22   6       44.97       34.32      5.82 o 
   2  22   6      293.69      261.79     16.34 o 
   3  22   6       58.12       54.76     10.41 o 
   1  23   6        2.41        1.08      2.09 o 
   2  23   6       61.84       58.39      8.07 o 
   3  23   6       39.89       40.59      9.63 o 
   0  24   6      220.05      226.03     23.86 o 
   1  24   6       52.31       58.51      6.73 o 
   2  24   6       16.11       13.30      4.53 o 
   3  24   6       60.39       48.38     10.98 o 
   1  25   6       11.51       14.15      4.43 o 
   2  25   6        1.13        0.81      1.86 o 
   3  25   6        1.81        1.65      3.86 o 
   0  26   6       39.99       40.63     10.93 o 
   1  26   6       44.90       49.94      8.32 o 
   2  26   6        2.69        2.40      2.13 o 
   1  27   6       12.71       11.62      4.81 o 
   2  27   6       76.08       75.73      7.88 o 
   0  28   6       31.88       30.61      8.34 o 
   1  28   6       27.65       26.34      6.66 o 
   2   0   7     1569.03     1401.28     92.43 o 
   4   0   7       16.40       13.91      4.49 o 
   0   1   7     1453.19     1473.99     73.50 o 
   1   1   7      366.57      360.07     14.82 o 
   2   1   7      237.09      227.17     14.83 o 
   3   1   7      456.61      453.54     28.83 o 
   4   1   7        4.70        5.34      3.45 o 
   5   1   7        1.20        1.65      2.93 o 
   1   2   7       12.88       17.53      5.19 o 
   2   2   7     1264.27     1216.01     62.88 o 
   3   2   7     1273.21     1257.84     63.70 o 
   4   2   7       30.79       32.88      6.71 o 
   5   2   7        8.23       10.41      2.42 o 
   0   3   7     6328.29     6857.30    468.44 o 
   1   3   7      145.50      171.62     12.89 o 
   2   3   7      114.65      131.04     10.63 o 
   3   3   7       74.12       63.43      8.67 o 
   4   3   7        5.92        4.18      1.95 o 
   5   3   7       26.38       24.62      5.49 o 
   1   4   7      557.57      555.13     21.74 o 
   2   4   7      770.12      796.44     33.62 o 
   3   4   7      133.57      139.39     10.85 o 
   4   4   7      179.70      190.67     21.32 o 
   5   4   7       30.71       39.21     12.92 o 
   0   5   7      156.14      153.62     14.81 o 
   1   5   7      168.12      149.78      7.29 o 
   2   5   7      136.21      159.35     12.15 o 
   3   5   7       19.22       19.44      2.64 o 
   4   5   7      146.38      166.42     43.60 o 
   5   5   7       57.35       57.40     13.04 o 
   1   6   7      311.91      275.50     15.80 o 
   2   6   7      763.21      748.36     25.02 o 
   3   6   7      180.97      174.62      9.31 o 
   4   6   7      192.42      188.02      9.91 o 
   5   6   7       38.64       31.50      8.14 o 
   0   7   7      335.80      344.31     26.47 o 
   1   7   7      667.14      777.25     77.45 o 
   2   7   7      200.37      269.92     72.10 o 
   3   7   7       61.38       58.34      6.94 o 
   4   7   7      100.20      120.02     36.03 o 
   5   7   7       28.84       22.34      8.18 o 
   1   8   7      625.58      587.50     21.85 o 
   2   8   7       82.24       88.97     10.97 o 
   3   8   7       82.04       84.02     14.47 o 
   4   8   7       65.93       73.55     13.60 o 
   5   8   7       22.70       16.40      8.68 o 
   0   9   7      677.32      674.62     67.21 o 
   1   9   7      806.79      914.22     94.18 o 
   2   9   7      373.43      411.40     48.49 o 
   3   9   7       47.22       98.10     44.69 o 
   4   9   7       59.32      116.37     56.85 o 
   5   9   7       22.96       17.15      7.72 o 
   1  10   7     1390.53     1380.35     50.46 o 
   2  10   7      553.64      500.32     25.32 o 
   3  10   7      111.00      107.84     18.24 o 
   4  10   7      302.77      279.95     25.44 o 
   5  10   7       12.20        5.00      6.57 o 
   0  11   7     2057.06     1468.35    364.09 o 
   1  11   7      160.31      233.09     66.68 o 
   2  11   7       36.72       68.57     25.70 o 
   3  11   7       13.55       38.73     41.77 o 
   4  11   7      178.40      182.19     23.85 o 
   5  11   7       10.70        3.12     11.08 o 
   1  12   7      487.37      502.00     22.33 o 
   2  12   7      549.46      549.70     31.93 o 
   3  12   7      248.91      233.89     26.33 o 
   4  12   7       88.39       85.50     15.30 o 
   5  12   7       23.51        7.15     14.19 o 
   0  13   7     1083.46      976.17     56.20 o 
   1  13   7      468.19      473.43     21.46 o 
   2  13   7       71.55      104.35     29.77 o 
   3  13   7       10.97        8.87      6.49 o 
   4  13   7        3.71        5.40      7.80 o 
   5  13   7       24.24       14.65     13.89 o 
   1  14   7      141.53      145.99     10.04 o 
   2  14   7     1130.01     1100.84     41.79 o 
   3  14   7       81.37       77.45      8.89 o 
   4  14   7       18.94       16.16      8.42 o 
   5  14   7       20.10       11.24     13.40 o 
   0  15   7      279.73      259.20     26.33 o 
   1  15   7      294.73      282.61     13.25 o 
   2  15   7       36.38       53.41     22.50 o 
   3  15   7       69.47       63.71      9.03 o 
   4  15   7       22.75       25.20     11.69 o 
   5  15   7       29.03        9.13     13.15 o 
   1  16   7       38.81       36.13      7.67 o 
   2  16   7      581.82      541.09     24.51 o 
   3  16   7       59.32       50.03     10.66 o 
   4  16   7       82.01       82.14     19.03 o 
   0  17   7      442.86      438.36     30.92 o 
   1  17   7      550.33      523.91     30.44 o 
   2  17   7       82.32       67.93      6.40 o 
   3  17   7       31.92       25.95      7.64 o 
   4  17   7        5.14        5.68      7.55 o 
   1  18   7      443.82      422.99     22.01 o 
   2  18   7       27.40       26.33      4.09 o 
   3  18   7        1.96        1.79      4.29 o 
   4  18   7       75.36       84.33     17.80 o 
   0  19   7      150.41      151.07     16.74 o 
   1  19   7       74.65       64.38      7.07 o 
   2  19   7       17.55       19.09      2.87 o 
   3  19   7       28.00       28.93      6.55 o 
   4  19   7       17.65       18.33     10.27 o 
   1  20   7       25.77       27.54      5.40 o 
   2  20   7       62.72       56.44      6.53 o 
   3  20   7       20.49       15.92      5.83 o 
   4  20   7       27.15       15.35     10.78 o 
   0  21   7       63.43       63.40      9.46 o 
   1  21   7      199.23      198.92     16.79 o 
   2  21   7      101.95       97.92      8.81 o 
   3  21   7       66.61       49.76      9.36 o 
   1  22   7        0.88       -2.17      2.17 o 
   2  22   7       81.35       65.40      8.10 o 
   3  22   7       26.16       22.87     10.60 o 
   0  23   7      121.31      102.13     13.17 o 
   1  23   7      296.41      286.62     24.41 o 
   2  23   7       47.16       38.79      7.16 o 
   3  23   7        6.85        6.33      6.42 o 
   1  24   7       15.94        6.55      6.11 o 
   2  24   7       28.71       29.46      6.99 o 
   3  24   7       49.27       41.85     11.57 o 
   0  25   7        6.32        5.81      5.02 o 
   1  25   7      140.67      145.54     17.89 o 
   2  25   7       15.01       10.56      8.91 o 
   1  26   7       24.92       19.40      6.03 o 
   2  26   7        0.85        1.58      4.46 o 
   0  27   7       43.05       39.21     10.81 o 
   1  27   7        7.05        8.33      4.98 o 
   1  28   7       89.87       98.59     13.09 o 
   0   0   8     1608.15     1406.76     94.67 o 
   2   0   8      950.10      866.47     55.99 o 
   4   0   8      308.45      305.90     29.88 o 
   1   1   8      253.27      257.06     12.74 o 
   2   1   8      229.38      216.28     16.86 o 
   3   1   8      142.73      148.18     11.90 o 
   4   1   8      206.10      194.72     11.34 o 
   5   1   8       45.55       41.23      7.13 o 
   0   2   8      276.27      285.86     19.72 o 
   1   2   8      407.08      418.91     17.34 o 
   2   2   8       83.15       72.77      7.93 o 
   3   2   8      661.24      600.99     36.66 o 
   4   2   8      123.26      113.83     11.75 o 
   5   2   8       55.32       57.29      7.85 o 
   1   3   8      435.55      470.38     23.26 o 
   2   3   8      352.88      350.03     22.21 o 
   3   3   8      185.49      188.66     13.82 o 
   4   3   8       17.13       20.67      4.60 o 
   5   3   8       25.84       25.22      7.00 o 
   0   4   8     1209.61     1098.88     88.57 o 
   1   4   8      826.14      775.54     26.25 o 
   2   4   8       53.89       49.44      7.23 o 
   3   4   8      219.29      205.02     15.79 o 
   4   4   8       49.91       40.29     12.65 o 
   5   4   8       61.16       65.24     16.69 o 
   1   5   8      978.34      945.69     46.97 o 
   2   5   8      165.36      251.73     93.98 o 
   3   5   8       91.69      179.08    122.35 o 
   4   5   8       72.50       75.08      7.09 o 
   5   5   8      103.52       88.39     21.45 o 
   0   6   8     1236.88     1196.15    102.83 o 
   1   6   8     1014.73     1024.61     42.60 o 
   2   6   8      441.97      455.82     18.10 o 
   3   6   8      214.76      252.48     24.12 o 
   4   6   8       66.01       60.56      5.77 o 
   5   6   8        4.78        2.48      3.37 o 
   1   7   8      177.42      223.27     23.19 o 
   2   7   8      186.28      304.62    106.00 o 
   3   7   8      158.94      225.26     61.38 o 
   4   7   8      151.54      166.45     10.72 o 
   5   7   8       26.07       21.28      6.98 o 
   0   8   8     1925.68     1948.75    171.21 o 
   1   8   8      526.33      455.04     24.58 o 
   2   8   8      189.33      221.18     36.97 o 
   3   8   8      743.54      741.41     60.59 o 
   4   8   8       69.93       91.85     29.34 o 
   5   8   8       11.10       13.74      6.49 o 
   1   9   8      233.84      268.76     52.12 o 
   2   9   8      276.31      263.70     18.37 o 
   3   9   8      134.85      475.89    225.73 o 
   4   9   8       51.72       42.27     10.02 o 
   5   9   8       17.71        2.67      7.97 o 
   0  10   8       85.32       88.84     14.90 o 
   1  10   8       52.29       69.67      7.58 o 
   2  10   8       36.93       39.93      7.48 o 
   3  10   8      699.75      659.39     57.45 o 
   4  10   8       24.72       70.26     63.31 o 
   5  10   8       37.24       -0.09     19.92 o 
   1  11   8      178.88      181.45     12.64 o 
   2  11   8       57.93       56.36      7.55 o 
   3  11   8      240.61      326.07    105.39 o 
   4  11   8      285.19      257.85     30.12 o 
   5  11   8       11.94        3.88      9.67 o 
   0  12   8     1190.68      778.20    254.04 o 
   1  12   8      229.23      223.13     11.82 o 
   2  12   8      101.13       96.64     10.53 o 
   3  12   8        4.17       37.24     27.68 o 
   4  12   8       44.40       56.66     16.24 o 
   5  12   8       20.64       11.29     11.68 o 
   1  13   8       23.29       20.32      4.99 o 
   2  13   8       95.86      108.34     11.88 o 
   3  13   8      114.18       90.34     14.51 o 
   4  13   8        1.73        0.95      8.27 o 
   5  13   8       23.25        6.08     14.37 o 
   0  14   8     1343.28     1223.02     68.50 o 
   1  14   8      103.03       98.51      9.20 o 
   2  14   8      281.55      268.70     10.89 o 
   3  14   8      203.65      180.39     16.37 o 
   4  14   8       51.59       48.38     21.87 o 
   1  15   8      153.12      151.20      9.41 o 
   2  15   8      246.90      221.60     10.20 o 
   3  15   8      217.30      191.10     15.86 o 
   4  15   8       78.22       61.02     19.70 o 
   0  16   8       94.82       93.80     13.62 o 
   1  16   8       85.34       79.18      9.01 o 
   2  16   8       39.40       36.01      4.02 o 
   3  16   8       13.28       12.65      6.59 o 
   4  16   8       17.46       10.61     11.35 o 
   1  17   8      430.71      436.15     20.31 o 
   2  17   8       29.06       26.94      3.90 o 
   3  17   8       97.44       89.00     12.73 o 
   4  17   8       14.51       11.25     12.14 o 
   0  18   8      212.96      220.69     20.03 o 
   1  18   8       12.55       11.66      4.29 o 
   2  18   8       70.10       62.65      6.17 o 
   3  18   8       18.24       13.14      7.55 o 
   4  18   8      154.27      121.32     35.89 o 
   1  19   8       56.84       49.94      6.92 o 
   2  19   8       10.93        6.41      3.08 o 
   3  19   8      109.46       83.86     16.72 o 
   4  19   8       91.71       92.22     23.76 o 
   0  20   8      138.93      130.92     19.91 o 
   1  20   8       93.78       88.58      8.62 o 
   2  20   8       18.08       18.92      3.23 o 
   3  20   8       23.99       17.62      6.56 o 
   1  21   8       10.39       13.36      3.99 o 
   2  21   8      101.27       94.61      8.38 o 
   3  21   8       13.78       11.93      5.28 o 
   0  22   8       75.97       78.65     12.45 o 
   1  22   8      105.43      102.79      9.57 o 
   2  22   8        4.64        2.43      2.63 o 
   3  22   8      104.12       85.85     11.62 o 
   1  23   8       17.63       20.61      6.31 o 
   2  23   8       12.17       12.52      5.41 o 
   3  23   8       15.32       12.71      5.80 o 
   0  24   8      228.73      225.52     20.77 o 
   1  24   8       14.12        9.67      4.88 o 
   2  24   8        8.21        4.41      4.06 o 
   1  25   8       20.46       13.93      5.58 o 
   2  25   8       14.55       14.44      5.94 o 
   0  26   8      104.18      110.19     14.73 o 
   1  26   8        6.67        2.81      2.81 o 
   1  27   8       13.68        4.84      4.29 o 
   2   0   9      663.92      666.81     46.93 o 
   4   0   9        5.74       10.59      8.88 o 
   0   1   9      519.82      511.09     27.62 o 
   1   1   9     1033.01     1097.74     51.09 o 
   2   1   9      255.30      258.31     21.78 o 
   3   1   9      469.84      458.01     23.32 o 
   4   1   9       45.56       45.23      6.26 o 
   5   1   9       15.30       14.78      3.67 o 
   1   2   9     1141.35     1289.64     61.91 o 
   2   2   9      277.03      265.50     18.80 o 
   3   2   9      257.97      240.43     17.29 o 
   4   2   9      174.56      164.43     11.52 o 
   5   2   9       48.00       42.71      9.60 o 
   0   3   9      324.53      308.24     35.18 o 
   1   3   9      156.59      189.82     26.89 o 
   2   3   9      725.40      690.02     41.94 o 
   3   3   9      343.91      325.29     21.55 o 
   4   3   9       40.40       41.12      7.66 o 
   5   3   9       14.11       14.72      5.65 o 
   1   4   9      242.75      247.32     14.11 o 
   2   4   9       25.16       35.01      7.58 o 
   3   4   9      255.11      265.47     20.24 o 
   4   4   9       80.94       84.16      8.28 o 
   5   4   9        9.34        7.81      8.43 o 
   0   5   9      423.01      399.40     43.79 o 
   1   5   9       51.88       50.49      5.32 o 
   2   5   9      161.54      187.47     24.81 o 
   3   5   9      174.67      231.22     78.52 o 
   4   5   9       81.71       74.34     20.44 o 
   5   5   9       19.14       18.22     12.83 o 
   1   6   9      404.92      479.39     65.02 o 
   2   6   9      144.96      157.98     14.51 o 
   3   6   9      383.90      386.44     18.60 o 
   4   6   9       28.66       27.93      4.50 o 
   5   6   9      140.18      128.32     17.59 o 
   0   7   9      429.00      392.76     47.29 o 
   1   7   9      527.82      599.01    102.52 o 
   2   7   9       99.36      111.83     19.15 o 
   3   7   9       51.67      112.31     76.79 o 
   4   7   9       21.49       23.42     10.58 o 
   5   7   9        5.71        7.18      6.19 o 
   1   8   9      422.61      400.03     22.16 o 
   2   8   9      124.55      119.88     11.09 o 
   3   8   9       59.03       50.53     12.23 o 
   4   8   9       77.77       81.21     12.83 o 
   5   8   9       39.54       38.14      8.94 o 
   0   9   9      844.42      792.44     64.16 o 
   1   9   9      109.25      126.49     29.66 o 
   2   9   9       41.82       84.76     37.87 o 
   3   9   9       40.66       38.40     11.70 o 
   4   9   9       15.25       11.45      7.88 o 
   5   9   9       12.81        8.22      8.34 o 
   1  10   9      772.48      719.72     33.78 o 
   2  10   9      121.14      122.33     11.61 o 
   3  10   9      192.54      187.37     21.75 o 
   4  10   9       30.34       25.41     11.89 o 
   5  10   9       18.33       17.45      9.39 o 
   0  11   9     1820.49     1707.54    168.88 o 
   1  11   9      186.16      233.29     48.24 o 
   2  11   9      130.25      127.04     14.23 o 
   3  11   9      150.15      157.67     18.84 o 
   4  11   9       37.63       43.12     14.61 o 
   5  11   9        3.09       -0.66      7.45 o 
   1  12   9      236.01      263.43     20.56 o 
   2  12   9       38.60       47.26      7.14 o 
   3  12   9       80.94       91.71     15.51 o 
   4  12   9       22.63       16.84     15.00 o 
   0  13   9      416.68      382.98     40.92 o 
   1  13   9      891.25      847.43     36.35 o 
   2  13   9       90.92       77.51      9.43 o 
   3  13   9      155.84      165.39     22.13 o 
   4  13   9       56.41       36.69     30.69 o 
   1  14   9       20.76       62.65     24.85 o 
   2  14   9        7.83        9.45      6.95 o 
   3  14   9      168.56      176.56     19.24 o 
   4  14   9      121.01       94.75     22.34 o 
   0  15   9      470.51      392.72     40.83 o 
   1  15   9      345.79      349.39     15.72 o 
   2  15   9       11.13        7.85      5.68 o 
   3  15   9      249.79      254.07     19.56 o 
   4  15   9       54.96       39.26     17.77 o 
   1  16   9        7.38        6.50      3.60 o 
   2  16   9       72.06       70.38      4.60 o 
   3  16   9        2.87        1.75      3.67 o 
   4  16   9       47.85       41.30     23.22 o 
   0  17   9       44.63       50.99     12.76 o 
   1  17   9       13.81       13.43      3.56 o 
   2  17   9       53.31       49.47      4.65 o 
   3  17   9       88.78       78.01     14.23 o 
   4  17   9       20.07       14.68     16.11 o 
   1  18   9       37.93       37.44      6.56 o 
   2  18   9      304.97      276.92     13.94 o 
   3  18   9       50.41       52.14     12.02 o 
   4  18   9       35.91       29.51     16.50 o 
   0  19   9       23.92       17.67     10.41 o 
   1  19   9       19.06       21.26      4.45 o 
   2  19   9        4.25        2.53      2.26 o 
   3  19   9       40.89       28.52      9.35 o 
   1  20   9       11.96       15.64      5.11 o 
   2  20   9       27.86       29.57     12.41 o 
   3  20   9       43.17       38.22      7.88 o 
   0  21   9      184.76      194.34     27.03 o 
   1  21   9       48.52       43.92      7.63 o 
   2  21   9       25.17       20.88      8.56 o 
   3  21   9       12.06        9.84      4.97 o 
   1  22   9        7.64        6.15      4.08 o 
   2  22   9       14.44       12.33      7.09 o 
   3  22   9        1.85        0.69      3.10 o 
   0  23   9        9.91        9.21      6.94 o 
   1  23   9       31.60       28.94      7.23 o 
   2  23   9        5.07        5.11      5.38 o 
   1  24   9       94.61       95.57      9.43 o 
   2  24   9       26.88       24.53      8.81 o 
   0  25   9      188.94      191.16     22.80 o 
   1  25   9       11.55        7.39      3.81 o 
   2  25   9        9.97        8.08      7.71 o 
   1  26   9       41.16       40.57      6.44 o 
   0   0  10      178.91      174.17     26.38 o 
   2   0  10      572.66      546.93     41.91 o 
   4   0  10       13.52       11.58      8.52 o 
   1   1  10      421.86      395.72     18.57 o 
   2   1  10      551.96      542.62     35.51 o 
   3   1  10        8.79        7.62      3.28 o 
   4   1  10       14.83       13.12      3.82 o 
   5   1  10       16.43       18.75      5.20 o 
   0   2  10      564.01      566.92     33.12 o 
   1   2  10      317.44      356.88     22.86 o 
   2   2  10      490.24      473.19     31.07 o 
   3   2  10      197.15      192.30     13.38 o 
   4   2  10       31.54       36.45      5.51 o 
   5   2  10        9.44       10.68      6.19 o 
   1   3  10      701.50      739.91     36.61 o 
   2   3  10       79.88       74.75      8.17 o 
   3   3  10       28.47       26.44      6.36 o 
   4   3  10       70.83       76.79     10.22 o 
   5   3  10        6.78        6.82      4.22 o 
   0   4  10      278.82      248.47     33.92 o 
   1   4  10      747.73      808.03     45.53 o 
   2   4  10       61.35       56.21      7.38 o 
   3   4  10      166.60      165.39     15.66 o 
   4   4  10      111.36      108.06      9.92 o 
   5   4  10       19.24       20.91     10.77 o 
   1   5  10      455.15      432.50     28.05 o 
   2   5  10      709.07      703.13     48.41 o 
   3   5  10      140.01      143.06     14.23 o 
   4   5  10       19.95       20.31      3.54 o 
   5   5  10       44.59       45.32     14.99 o 
   0   6  10      197.59      199.93     32.39 o 
   1   6  10      188.61      190.08     19.75 o 
   2   6  10      845.57      911.23     54.88 o 
   3   6  10       22.53       53.93     24.62 o 
   4   6  10       76.34       69.64      7.84 o 
   5   6  10       17.90       24.86      7.99 o 
   1   7  10      143.39      200.82     31.89 o 
   2   7  10     1106.44     1065.60     53.85 o 
   3   7  10      145.93      147.73     18.07 o 
   4   7  10        9.12        7.82      5.86 o 
   5   7  10       27.19       27.73      8.52 o 
   0   8  10      420.63      407.75     36.52 o 
   1   8  10      241.00      221.37     13.82 o 
   2   8  10      107.33      168.13     66.76 o 
   3   8  10       34.74       72.29     28.00 o 
   4   8  10       30.66       39.50      8.93 o 
   5   8  10        2.12        2.06      5.65 o 
   1   9  10      199.64      240.55     49.25 o 
   2   9  10      708.70      618.53     35.25 o 
   3   9  10       13.35        6.69      9.53 o 
   4   9  10       57.73       48.72     13.77 o 
   0  10  10      270.04      243.81     43.25 o 
   1  10  10      205.00      208.10     18.01 o 
   2  10  10       90.43      179.19     51.50 o 
   3  10  10        8.05        7.51      5.91 o 
   4  10  10        5.27        3.96     12.23 o 
   1  11  10      148.09      175.05     27.09 o 
   2  11  10      507.13      485.72     33.30 o 
   3  11  10       65.23       61.85     12.47 o 
   4  11  10      108.61      125.22     21.32 o 
   0  12  10       37.45       13.86     13.19 o 
   1  12  10      181.01      173.86     13.46 o 
   2  12  10       41.00       73.05     19.06 o 
   3  12  10       44.37       55.37     14.35 o 
   4  12  10       90.86       92.45     20.83 o 
   1  13  10      130.63      130.44      7.96 o 
   2  13  10       35.07       27.77      7.34 o 
   3  13  10       70.70       72.85     13.54 o 
   4  13  10       59.23       48.54     18.04 o 
   0  14  10      655.00      621.59     81.75 o 
   1  14  10      155.40      145.71     11.88 o 
   2  14  10        8.35       10.40      5.74 o 
   3  14  10      137.68      107.02     15.74 o 
   4  14  10       32.15       26.53     13.30 o 
   1  15  10       81.77       77.38      8.19 o 
   2  15  10       11.16        9.90      6.19 o 
   3  15  10       59.89       63.90     11.40 o 
   4  15  10       25.92       18.82     12.28 o 
   0  16  10      133.62       98.69     22.88 o 
   1  16  10       35.88       33.01      5.02 o 
   2  16  10        5.78        1.81      4.65 o 
   3  16  10       10.23        6.07      5.64 o 
   4  16  10       12.65       12.68      8.34 o 
   1  17  10      169.83      151.03     13.15 o 
   2  17  10        6.50        3.49      6.08 o 
   3  17  10       13.01       10.18      7.24 o 
   4  17  10        4.88        4.22      9.06 o 
   0  18  10      364.48      339.38     27.36 o 
   1  18  10       85.58       80.36      7.44 o 
   2  18  10       90.16       76.05     13.14 o 
   3  18  10        2.47        2.95      5.28 o 
   1  19  10      100.10       93.92      9.77 o 
   2  19  10       34.84       33.42      9.32 o 
   3  19  10        4.79        4.70      5.74 o 
   0  20  10      372.09      343.76     30.90 o 
   1  20  10       23.67       22.52      5.90 o 
   2  20  10        6.82        5.72      4.80 o 
   3  20  10        0.74        0.15      3.23 o 
   1  21  10       37.70       39.91      6.63 o 
   2  21  10      210.66      186.64     18.34 o 
   3  21  10        1.02        0.34      4.59 o 
   0  22  10       46.46       47.44     12.72 o 
   1  22  10       75.84       80.65      9.24 o 
   2  22  10        7.71        5.71      4.99 o 
   1  23  10       18.86       13.03      6.90 o 
   2  23  10       18.67       18.10      6.99 o 
   0  24  10       12.35       14.13      6.51 o 
   1  24  10       12.49        7.50      6.21 o 
   1  25  10        8.37        5.57      5.69 o 
   2   0  11      223.15      222.99     34.37 o 
   4   0  11       71.57       61.20     11.84 o 
   0   1  11      111.90      101.12     16.15 o 
   1   1  11      311.34      313.62     21.00 o 
   2   1  11      627.16      559.91     32.07 o 
   3   1  11      227.59      220.87     14.63 o 
   4   1  11      105.55      104.25     10.19 o 
   5   1  11        0.06        0.63      2.24 o 
   1   2  11      234.80      214.28     15.53 o 
   2   2  11      470.68      477.93     32.91 o 
   3   2  11      196.18      177.23     18.97 o 
   4   2  11       57.70       57.50      7.33 o 
   5   2  11       32.00       21.09      9.87 o 
   0   3  11      975.23      949.65     91.53 o 
   1   3  11       29.08       44.56     17.02 o 
   2   3  11      426.51      394.81     28.63 o 
   3   3  11      182.07      156.99     14.14 o 
   4   3  11       57.36       61.31      9.59 o 
   5   3  11       41.69       40.38      7.45 o 
   1   4  11      367.38      371.76     23.69 o 
   2   4  11      254.85      262.43     25.25 o 
   3   4  11       53.32       53.01     10.30 o 
   4   4  11       23.60       26.44      5.52 o 
   5   4  11       16.91       14.63     10.41 o 
   0   5  11      679.33      689.33     75.74 o 
   1   5  11      622.60      607.49     43.99 o 
   2   5  11       68.48       68.36     11.05 o 
   3   5  11       64.67       70.70      8.71 o 
   4   5  11       14.29       17.45      5.08 o 
   1   6  11      308.62      330.45     30.69 o 
   2   6  11      239.89      243.32     14.40 o 
   3   6  11        5.77        8.13      4.81 o 
   4   6  11        1.26        0.45      6.10 o 
   0   7  11      293.63      289.12     30.96 o 
   1   7  11      117.12      128.54     18.04 o 
   2   7  11       16.77       12.76      9.46 o 
   3   7  11       65.74       62.82     13.88 o 
   4   7  11       37.55       28.45     11.31 o 
   1   8  11       42.32       35.11     11.68 o 
   2   8  11      109.48      162.84     30.68 o 
   3   8  11      116.66      104.95     17.26 o 
   4   8  11       76.19       57.25     39.71 o 
   0   9  11     1116.46     1089.73     96.10 o 
   1   9  11      173.64      217.26     28.13 o 
   2   9  11      198.77      172.25     15.09 o 
   3   9  11        9.29       43.10     27.91 o 
   4   9  11        1.76       25.11     21.54 o 
   1  10  11      252.04      240.11     15.41 o 
   2  10  11       28.80       50.94     25.39 o 
   3  10  11       45.63       34.96     11.53 o 
   4  10  11       68.38       77.19     17.30 o 
   0  11  11      653.52      628.32     83.90 o 
   1  11  11       33.82       75.29     29.72 o 
   2  11  11       76.25       63.85      9.01 o 
   3  11  11       63.67       54.13     13.58 o 
   4  11  11       74.23       84.06     18.65 o 
   1  12  11        1.47        1.50      2.48 o 
   2  12  11        8.30       27.08     12.24 o 
   3  12  11       36.42       33.91     13.11 o 
   4  12  11       12.28       15.12     11.20 o 
   0  13  11       19.66        0.89      8.03 o 
   1  13  11       15.13       33.30     14.77 o 
   2  13  11       78.97       69.01     14.65 o 
   3  13  11       36.24       32.17     12.34 o 
   4  13  11       54.07       50.52     16.06 o 
   1  14  11      242.82      213.48     20.76 o 
   2  14  11      112.90      103.62     14.30 o 
   3  14  11       14.83       36.31     29.52 o 
   4  14  11        1.23        2.71      5.26 o 
   0  15  11      157.84      165.02     26.38 o 
   1  15  11       90.71       94.46      7.42 o 
   2  15  11        9.39        9.38      4.67 o 
   3  15  11      184.20      154.16     18.83 o 
   4  15  11       56.10       53.98     14.24 o 
   1  16  11      135.50      120.41     12.30 o 
   2  16  11       16.61       15.78      5.60 o 
   3  16  11       27.67       24.04      8.83 o 
   0  17  11       95.16       90.90     19.83 o 
   1  17  11       96.69       87.17     10.46 o 
   2  17  11        6.49        7.93      6.89 o 
   3  17  11       18.34       13.19      6.54 o 
   1  18  11       32.85       31.24      6.25 o 
   2  18  11      108.44       96.89     16.66 o 
   3  18  11        7.55        4.90      4.60 o 
   0  19  11      154.65      100.08     26.20 o 
   1  19  11       35.95       36.16      6.59 o 
   2  19  11       23.22       16.42      7.48 o 
   3  19  11       11.85       11.05      9.16 o 
   1  20  11       20.39       19.51      4.15 o 
   2  20  11       72.64       75.54     12.63 o 
   0  21  11       39.31       47.36     12.61 o 
   1  21  11       29.59       28.70      6.97 o 
   2  21  11        3.69        3.20      4.12 o 
   1  22  11       73.23       62.19     12.46 o 
   2  22  11       17.90       15.95      7.05 o 
   0  23  11      144.36      157.72     23.73 o 
   1  23  11       33.87       34.52     10.09 o 
   1  24  11        4.49        3.05      3.91 o 
   0   0  12      152.22      150.57     19.83 o 
   2   0  12      178.61      177.76     27.73 o 
   4   0  12       38.75       26.74     11.13 o 
   1   1  12      195.28      210.20     17.36 o 
   2   1  12       25.12       27.54      7.24 o 
   3   1  12       86.24       80.15     14.04 o 
   4   1  12       28.35       23.87      5.49 o 
   0   2  12      491.35      469.62     29.56 o 
   1   2  12      326.86      370.48     25.96 o 
   2   2  12       35.80       37.77      7.89 o 
   3   2  12      136.68      144.74     14.23 o 
   4   2  12       16.27       19.34      4.89 o 
   1   3  12      215.90      229.25     19.23 o 
   2   3  12       23.57       20.67      4.94 o 
   3   3  12       61.20       67.40      8.03 o 
   4   3  12       27.77       30.80      6.45 o 
   0   4  12      344.70      312.90     48.73 o 
   1   4  12       23.94       51.18     12.04 o 
   2   4  12       17.07       18.92      5.65 o 
   3   4  12      157.42      138.00     12.45 o 
   4   4  12       42.95       45.22      7.45 o 
   1   5  12      597.15      550.28     43.44 o 
   2   5  12       64.95       63.32     12.14 o 
   3   5  12      108.18      104.88     11.80 o 
   4   5  12       47.97       58.24     18.66 o 
   0   6  12      231.45      234.38     45.32 o 
   1   6  12      228.03      253.66     29.58 o 
   2   6  12      299.09      273.87     46.57 o 
   3   6  12       14.88       15.30      6.22 o 
   4   6  12        6.14        4.22      5.20 o 
   1   7  12      244.16      237.19     23.21 o 
   2   7  12      137.43      156.90     21.84 o 
   3   7  12       29.37       24.32     19.74 o 
   4   7  12       14.26        9.78      8.17 o 
   0   8  12      275.01      256.82     33.65 o 
   1   8  12       75.13       70.39     16.22 o 
   2   8  12        0.18        1.09      4.18 o 
   3   8  12      160.83      145.01     21.90 o 
   4   8  12       43.62       34.28     21.72 o 
   1   9  12       36.85       34.51     11.61 o 
   2   9  12      126.92      123.24     14.34 o 
   3   9  12       59.33       25.53     24.36 o 
   4   9  12      128.54      121.05     32.84 o 
   0  10  12      302.91      283.29     58.60 o 
   1  10  12      126.46       78.62     21.08 o 
   2  10  12      279.81      243.43     22.56 o 
   3  10  12       62.95       47.31     10.74 o 
   4  10  12        6.06        6.55     12.38 o 
   1  11  12      115.17      131.37     11.64 o 
   2  11  12      145.06      159.15     16.06 o 
   3  11  12       11.55        7.52      8.81 o 
   4  11  12        0.22       -0.50      3.34 o 
   0  12  12      379.86      342.51     42.62 o 
   1  12  12      142.54      181.38     23.72 o 
   2  12  12       27.55       32.76     13.39 o 
   3  12  12       38.59       20.40     11.78 o 
   4  12  12        8.56        7.07      6.79 o 
   1  13  12      289.29      250.08     25.84 o 
   2  13  12       32.16       33.85     10.78 o 
   3  13  12       19.51       17.51     16.84 o 
   0  14  12       67.89       61.38     17.95 o 
   1  14  12       78.15      112.16     23.11 o 
   2  14  12       26.85       21.61      7.36 o 
   3  14  12      102.71       85.14     24.41 o 
   1  15  12      230.14      179.96     26.49 o 
   2  15  12       27.85       24.96      6.77 o 
   3  15  12        5.11        3.43      6.21 o 
   0  16  12       36.26       45.41     26.11 o 
   1  16  12       42.57       35.60      9.54 o 
   2  16  12        3.37        1.98      3.93 o 
   3  16  12       17.35       13.97      6.24 o 
   1  17  12       12.03        7.47      4.43 o 
   2  17  12      128.10      112.32     15.05 o 
   3  17  12       21.78       17.08      7.46 o 
   0  18  12       12.47        0.68      6.82 o 
   1  18  12        8.06        6.10      2.38 o 
   2  18  12       67.07       48.97      9.41 o 
   3  18  12       14.88       13.59      7.17 o 
   1  19  12       31.78       26.35      6.94 o 
   2  19  12       28.08       26.82      7.12 o 
   0  20  12       51.54       45.85     18.22 o 
   1  20  12       11.41       12.53      6.74 o 
   2  20  12        0.45        1.40      4.01 o 
   1  21  12       55.54       56.22     13.03 o 
   2  21  12       16.15       18.35     12.82 o 
   0  22  12      106.44       90.90     25.13 o 
   1  22  12        8.07        8.06      8.44 o 
   2   0  13      342.67      351.49     31.59 o 
   4   0  13       83.63       71.16     17.14 o 
   0   1  13      344.57      311.95     24.02 o 
   1   1  13      135.21      129.35     20.77 o 
   2   1  13        1.52        4.73      7.49 o 
   3   1  13       92.27       92.14     16.09 o 
   4   1  13       12.86        8.24      4.23 o 
   1   2  13      178.11      179.84     14.17 o 
   2   2  13      160.46      143.89     12.42 o 
   3   2  13      136.59      132.11     11.84 o 
   4   2  13       58.93       58.87     10.82 o 
   0   3  13      181.34      152.73     23.69 o 
   1   3  13       36.76       51.31      9.44 o 
   2   3  13       13.05        9.11      7.29 o 
   3   3  13       57.17       51.02     12.56 o 
   4   3  13        7.74        6.75      4.44 o 
   1   4  13      114.09      163.78     28.76 o 
   2   4  13      187.69      180.52     16.93 o 
   3   4  13       58.18       61.88      9.76 o 
   4   4  13       82.82       83.45     23.24 o 
   0   5  13       41.96       35.44     19.56 o 
   1   5  13      644.77      600.29     43.23 o 
   2   5  13        9.23       10.07      5.00 o 
   3   5  13       21.46       21.05      6.53 o 
   4   5  13       25.44       15.70     14.45 o 
   1   6  13      175.37      221.84     29.05 o 
   2   6  13       19.83       19.20     12.02 o 
   3   6  13        3.82        6.19     11.31 o 
   4   6  13       23.91       23.51      9.24 o 
   0   7  13      268.12      245.42     33.20 o 
   1   7  13      100.77      132.73     33.96 o 
   2   7  13       43.03       31.14     12.56 o 
   3   7  13       35.91       29.34     19.02 o 
   4   7  13       21.32       13.91     14.18 o 
   1   8  13      336.92      299.67     27.66 o 
   2   8  13        5.87        7.12      8.04 o 
   3   8  13       49.83       47.92     14.54 o 
   4   8  13        4.26        1.62     10.86 o 
   0   9  13      941.83      879.12     89.55 o 
   1   9  13       30.58       49.95     20.23 o 
   2   9  13      100.76       96.58     18.86 o 
   3   9  13       38.43       33.38     13.82 o 
   4   9  13       22.97       18.84     17.86 o 
   1  10  13      136.45      129.22     21.79 o 
   2  10  13       26.13       24.93     19.59 o 
   3  10  13        7.61        7.18     15.16 o 
   0  11  13      585.88      559.22     63.17 o 
   1  11  13       39.76       24.91     17.80 o 
   2  11  13      208.52      134.28     37.83 o 
   3  11  13       54.18       26.09     30.82 o 
   1  12  13       51.67       44.69     11.83 o 
   2  12  13      111.05       99.64     12.89 o 
   3  12  13       27.16       23.45      9.54 o 
   0  13  13      128.98      114.77     39.21 o 
   1  13  13       55.56       41.63      7.71 o 
   2  13  13        8.65        6.76      5.75 o 
   3  13  13        5.12        7.96      6.58 o 
   1  14  13       82.13       70.01      9.55 o 
   2  14  13       62.96       53.99      9.82 o 
   3  14  13       30.04       34.06     10.37 o 
   0  15  13        9.15       13.64     11.31 o 
   1  15  13       18.54       15.37      6.02 o 
   2  15  13       21.78       15.40     10.63 o 
   3  15  13       65.74       42.45     12.55 o 
   1  16  13       10.48        8.09      7.07 o 
   2  16  13       45.71       34.67     13.48 o 
   0  17  13       38.25       39.21     16.60 o 
   1  17  13        7.98        4.31      6.89 o 
   2  17  13       12.49        8.71      7.43 o 
   1  18  13      152.06      110.13     14.74 o 
   2  18  13      122.16      101.64     14.63 o 
   0  19  13       16.28        3.24      6.28 o 
   1  19  13       16.39       14.44      5.78 o 
   2  19  13       30.59       22.93      7.87 o 
   1  20  13       43.93       36.18     10.67 o 
   0  21  13        0.11       -0.56      1.68 o 
   0   0  14      908.16      883.52     85.70 o 
   2   0  14       64.36       45.49     19.38 o 
   4   0  14       52.50       45.76     16.33 o 
   1   1  14       55.36       55.38     10.08 o 
   2   1  14       56.76       59.04      8.94 o 
   3   1  14      137.15      128.14     15.05 o 
   4   1  14       98.21       84.34     11.09 o 
   0   2  14     1073.26     1037.05     96.73 o 
   1   2  14      134.96      134.36     22.57 o 
   2   2  14       17.71       14.74      9.94 o 
   3   2  14       85.75       81.54     17.03 o 
   4   2  14       59.08       71.53     12.29 o 
   1   3  14       10.18       13.27      6.59 o 
   2   3  14       61.15       50.57      8.21 o 
   3   3  14       18.21       16.63      6.45 o 
   4   3  14       14.34       16.06      7.72 o 
   0   4  14       51.94       48.19     16.06 o 
   1   4  14       18.55       18.33      7.77 o 
   2   4  14       22.33       17.46      7.85 o 
   3   4  14       55.99       43.88      8.28 o 
   1   5  14       25.25       15.27     15.42 o 
   2   5  14       35.17       33.65     22.61 o 
   3   5  14      295.83      289.91     22.58 o 
   0   6  14      180.90      166.37     43.34 o 
   1   6  14       87.60       81.62     14.33 o 
   2   6  14       76.71       58.15     17.14 o 
   3   6  14        2.25        6.10     10.68 o 
   1   7  14      117.99      111.42     16.86 o 
   2   7  14       54.87       54.38     15.61 o 
   3   7  14       14.80       12.74      8.79 o 
   0   8  14       43.20       38.32     15.61 o 
   1   8  14       77.46       71.99     24.39 o 
   2   8  14       15.32        9.78     16.15 o 
   3   8  14       58.15       60.03     16.06 o 
   1   9  14        8.58        7.67     14.84 o 
   2   9  14       27.06       20.55     11.30 o 
   3   9  14       29.50       28.63     21.45 o 
   0  10  14       18.91       17.86     19.74 o 
   1  10  14       52.23       53.46     12.32 o 
   2  10  14        4.82        3.27      6.31 o 
   3  10  14       38.25       30.69     22.16 o 
   1  11  14        9.13       13.90      8.50 o 
   2  11  14       84.57       84.36     18.43 o 
   3  11  14        5.12        5.38      8.43 o 
   0  12  14      125.99      140.88     28.18 o 
   1  12  14      213.09      195.02     29.31 o 
   2  12  14       19.82       19.60     12.24 o 
   3  12  14       25.28       21.36     12.11 o 
   1  13  14       41.61       31.49     17.54 o 
   2  13  14       26.88       23.69     12.15 o 
   3  13  14       20.29       20.46     13.10 o 
   0  14  14      396.82      399.67     52.40 o 
   1  14  14        4.97        8.76      6.72 o 
   2  14  14       11.49        9.07      6.00 o 
   1  15  14      104.41       96.28     19.66 o 
   2  15  14       11.75        5.97      5.48 o 
   0  16  14      180.33      165.56     53.66 o 
   1  16  14       12.71       10.35      5.87 o 
   2  16  14       33.51       21.73      7.57 o 
   1  17  14       46.80       38.15      7.61 o 
   2  17  14        3.05        3.54      7.73 o 
   0  18  14       91.10       91.71     41.19 o 
   1  18  14        9.78        8.65      4.47 o 
   2   0  15       47.41       46.75     12.83 o 
   0   1  15       56.03       41.46     15.97 o 
   1   1  15      109.40       92.33     20.15 o 
   2   1  15       45.84       37.39     13.82 o 
   3   1  15       60.46       53.68      8.36 o 
   1   2  15       33.29       28.98      8.70 o 
   2   2  15       19.30       17.23      6.15 o 
   3   2  15        6.67        4.42      6.32 o 
   0   3  15        3.05        1.08      5.83 o 
   1   3  15       27.99       20.19     12.92 o 
   2   3  15       28.03       23.70     10.75 o 
   3   3  15        7.96        6.59      2.97 o 
   1   4  15       60.10       64.81     16.44 o 
   2   4  15      141.61      137.35     15.57 o 
   3   4  15        0.79        0.10      5.81 o 
   0   5  15       55.52       51.87     27.19 o 
   1   5  15       51.81       51.62     14.13 o 
   2   5  15       33.08       35.71     17.23 o 
   3   5  15       76.31       80.67     27.55 o 
   1   6  15      148.23      132.01     21.71 o 
   2   6  15       73.11       81.03     19.20 o 
   3   6  15       26.00       27.82     13.10 o 
   0   7  15      248.09      247.49     34.28 o 
   1   7  15        9.52        8.08     13.10 o 
   2   7  15       24.72       13.46     19.47 o 
   3   7  15       42.73       34.82     13.19 o 
   1   8  15      268.83      271.10     27.67 o 
   2   8  15       10.23       12.74      7.54 o 
   3   8  15       12.03        8.61     14.63 o 
   0   9  15      200.52      192.48     32.03 o 
   1   9  15       11.78       11.49      9.90 o 
   2   9  15       24.06       16.15     13.82 o 
   3   9  15       10.88       12.56     16.06 o 
   1  10  15       44.01       44.31     15.85 o 
   2  10  15       33.11       35.74     10.13 o 
   0  11  15      138.10      103.28     26.02 o 
   1  11  15        4.10        3.91     11.16 o 
   2  11  15        5.53        4.54      7.90 o 
   1  12  15        9.33        7.64     11.81 o 
   2  12  15       30.15       27.02     14.18 o 
   0  13  15        9.91        6.91     18.13 o 
   1  13  15       59.21       58.16     15.58 o 
   2  13  15        3.63        2.91      8.38 o 
   1  14  15      101.40       98.18     18.56 o 
   2  14  15       42.04       38.14     15.47 o 
   0  15  15       33.90       29.34     16.60 o 
   1  15  15        9.54        3.50      6.99 o 
   1  16  15       13.83       11.02     10.65 o 
   0  17  15        4.67        4.76     11.49 o 
   2   0  16       77.36       79.77     26.47 o 
   1   1  16      125.81      126.85     17.04 o 
   2   1  16       22.93       34.16      8.55 o 
   0   2  16      146.04      127.60     25.13 o 
   1   2  16      114.94      102.21     39.57 o 
   2   2  16       23.52       23.79     10.44 o 
   1   3  16      181.23      167.89     43.97 o 
   2   3  16       63.31       60.18     12.11 o 
   0   4  16       25.79       17.14     12.65 o 
   1   4  16       25.39       26.11     13.73 o 
   2   4  16       10.03       10.23      9.69 o 
   1   5  16        3.02        2.05      6.57 o 
   2   5  16       78.72       65.15     28.71 o 
   0   6  16        9.60        7.54     15.70 o 
   1   6  16       19.46       21.04     11.32 o 
   2   6  16        4.57        7.54     11.31 o 
   1   7  16       17.66       15.87      9.90 o 
   2   7  16       14.66        9.96     10.32 o 
   0   8  16      102.01       89.73     23.06 o 
   1   8  16       20.18       16.89     11.55 o 
   2   8  16       10.59       10.14      5.83 o 
   1   9  16       41.93       46.01     16.33 o 
   2   9  16        4.12        3.77      7.99 o 
   0  10  16       30.63       21.54     22.79 o 
   1  10  16       17.66       18.44     14.21 o 
   2  10  16        4.91        1.88     14.27 o 
   1  11  16       37.67       35.31     14.87 o 
   0  12  16       14.68       14.45     12.56 o 
   1  12  16       17.49       16.54     11.99 o 
   1  13  16        0.55        0.70      5.89 o 
   0  14  16       34.84       31.14     15.97 o 
   2   0  17       38.66       37.51     13.19 o 
   1   1  17       37.67       17.14     23.42 o 
   2   1  17        5.63        4.06     10.04 o 
   1   2  17       16.87       15.88     10.05 o 
   2   2  17       28.32       23.95      9.40 o 
   0   3  17      240.76      234.47     36.52 o 
   1   3  17       17.51       18.31     12.02 o 
   2   3  17        4.78        5.74      8.08 o 
   1   4  17       34.29       32.84     25.48 o 
   2   4  17      167.15      163.32     42.71 o 
   0   5  17      184.26      188.26     34.01 o 
   1   5  17       63.67       56.26     18.84 o 
   1   6  17        8.54        6.87      6.99 o 
   0   7  17      133.44      138.37     46.30 o 
   1   7  17        3.61        2.53      7.78 o 
   1   8  17       10.10       10.17     11.85 o 
   0   9  17       43.59       38.50     18.22 o 
   1   9  17       29.74       26.70     11.51 o 
                                                 
